# Supplementary material for: Small-Molecule Ebselen Binds to YTHDF Proteins Interfering with the Recognition of N6-Methyladenosine-Modified RNAs
Source: ACS Pharmacol Transl Sci. 2022 Sep 14;5(10):872–91. doi: 10.1021/acsptsci.2c00008 (PMC9578143; doi:10.1021/acsptsci.2c00008)
Supplement: Supplementary file 2 — pt2c00008_si_002.xlsx [file pt2c00008_si_002.xlsx]

## Sheet: default
position	Plate	Compound		Mean(FI.z-score)	notes
D06	M 23-24	CHLORANIL		-4.34944	rejected as PAIN
F02	M 23-24	2,3-DICHLORO-5,8-DIHYDROXYNAPTHOQUINONE		-3.85263	rejected as PAIN
D08	M 21-22	EBSELEN		-3.81943
	M 11-12	m6A		-3.68091
	M 3-4	m6A		-3.31676
	M 9-10	m6A		-3.22183
	M 5-6	m6A		-3.13354
	M 7-8	m6A		-3.12552
	M 1-2	m6A		-3.1222
E04	M 23-24	AURINTRICARBOXYLICACID		-3.00936	rejected as PAIN
	M 23-24	m6A		-2.80827
	M 21-22	m6A		-2.70629
	M 17-18	m6A		-2.68761
	M 15-16	m6A		-2.6217
	M 13-14	m6A		-2.56657
	M 19-20	m6A		-2.53394
D09	M 5-6	PHENYLMERCURICACETATE		-2.36114
G09	M 23-24	1,4-NAPHTHOQUINONE		-2.03152
E03	M 15-16	KOPARIN		-1.92125
A07	M 3-4	DISULFIRAM		-1.84311
A08	M 15-16	GARCINOLICACID		-1.82948
G06	M 15-16	3,4-DIMETHOXYDALBERGIONE		-1.71387
E03	M 3-4	GENTIANVIOLET		-1.61629
A09	M 15-16	TETRAHYDROGAMBOGICACID		-1.54479
C03	M 19-20	HEMATEIN		-1.50744
B05	M 9-10	THIRAM		-1.4842
A04	M 15-16	THEAFLAVINDIGALLATE		-1.38188
H05	M 5-6	THIMEROSAL		-1.37666
C03	M 15-16	GAMBOGICACID		-1.35378
G05	M 21-22	ALEXIDINEHYDROCHLORIDE		-1.3003
E03	M 23-24	4,4'-DIISOTHIOCYANOSTILBENE-2,2'-SUFONICACIDSODIUMSALT		-1.29947
G06	M 9-10	NONOXYNOL-9		-1.21979
C03	M 13-14	ERYTHROSINESODIUM		-1.20307
C04	M 9-10	MOXIFLOXACINHYDROCHLORIDE		-1.20201
A02	M 11-12	TOREMIPHENECITRATE		-1.1911
F03	M 11-12	METHYSERGIDE		-1.17462
D06	M 15-16	EPIGALLOCATECHIN-3-MONOGALLATE		-1.17082
F08	M 5-6	CLOZAPINE		-1.15327
H11	M 7-8	SURAMIN		-1.13264
D06	M 5-6	MERBROMIN		-1.12304
F02	M 11-12	DOXORUBICIN		-1.11984
F11	M 17-18	CHOLICACID,METHYLESTER		-1.11557
H11	M 11-12	TOLTRAZURIL		-1.11415
F08	M 9-10	TACROLIMUS		-1.10051
H04	M 21-22	PURPUROGALLIN-4-CARBOXYLICACID		-1.08593
H06	M 15-16	7,8-DIHYDROXYFLAVONE		-1.07751
A03	M 11-12	ROLITETRACYCLINE		-1.06767
C04	M 9-10	NIMODIPINE		-1.0596
C05	M 5-6	URSODIOL		-1.05889
D02	M 9-10	THIOSTREPTON		-0.99688
F09	M 9-10	LOVASTATIN		-0.970914
E04	M 21-22	DEGUELIN(-)		-0.960124
E06	M 17-18	BILIRUBIN		-0.95467
E03	M 11-12	SULFISOXAZOLEACETYL		-0.931667
C08	M 9-10	PIZOTYLINEMALATE		-0.930719
C07	M 9-10	BENZALKONIUMCHLORIDE		-0.926094
G03	M 9-10	SENNOSIDEA		-0.922656
C02	M 11-12	ALGESTERONEACETOPHENIDE		-0.911985
C08	M 3-4	ETHIONAMIDE		-0.907479
A02	M 11-12	DECOQUINATE		-0.90736
C02	M 17-18	3,7-DIMETHOXYFLAVONE		-0.905463
H11	M 7-8	AMSACRINE		-0.898468
H09	M 7-8	METHYLBENZETHONIUMCHLORIDE		-0.887796
A03	M 11-12	CEFDITORINPIVOXIL		-0.884832
B03	M 11-12	MUPIROCIN		-0.880682
F06	M 19-20	GOSSYPOL		-0.873212
D04	M 9-10	CLIOQUINOL		-0.872738
F04	M 11-12	ACEPROMAZINEMALEATE		-0.871908
C07	M 9-10	DONEPEZILHYDROCHLORIDE		-0.864912
F11	M 9-10	ALFLUZOSIN		-0.854241
H03	M 15-16	METHYLDEOXYCHOLATE		-0.842621
F04	M 15-16	IRIGINOLHEXAACEATATE		-0.83693
C03	M 3-4	METHOTREXATE(+/-)		-0.834559
	M 11-12	DMSO		-0.833921
B07	M 9-10	LEVOFLOXACIN		-0.83112
G03	M 11-12	TIOCONAZOLE		-0.826496
E04	M 19-20	CAFFEICACID		-0.814639
B05	M 11-12	DULOXETINEHYDROCHLORIDE		-0.814402
F06	M 7-8	ESTRADIOLPROPIONATE		-0.814402
H06	M 9-10	RIFAXIMIN		-0.811793
F08	M 1-2	BACITRACIN		-0.809659
E02	M 11-12	RIMANTADINEHYDROCHLORIDE		-0.804086
A05	M 11-12	PIPAMPERONE		-0.801478
G02	M 11-12	ERGOTAMINETARTRATE		-0.784996
D09	M 15-16	THEAFLAVINMONOGALLATES		-0.779305
D06	M 15-16	PECTOLINARIN		-0.773732
B08	M 9-10	CANDESARTANCILEXTIL		-0.771479
E10	M 19-20	BAICALEIN		-0.767567
F07	M 9-10	CANRENONE		-0.761282
F03	M 3-4	HEXYLRESORCINOL		-0.755591
H02	M 11-12	MESALAMINE		-0.74824
A06	M 11-12	FIPRONIL		-0.742074
B02	M 11-12	FLUDARABINEPHOSPHATE		-0.730929
A04	M 11-12	MODAFINIL		-0.73081
C09	M 5-6	VINBLASTINESULFATE		-0.730454
H04	M 11-12	PHTHALYSULFATHIAZOLE		-0.728676
H04	M 17-18	HAEMATOPORPHYRIN		-0.72583
A05	M 23-24	METHYL7-DESHYDROXYPYROGALLIN-4-CARBOXYLATE		-0.72334
F02	M 3-4	NORTRIPTYLINE		-0.720494
F09	M 3-4	OXIDOPAMINEHYDROCHLORIDE		-0.72002
D03	M 11-12	GLIPIZIDE		-0.719664
B03	M 9-10	OXCARBAZEPINE		-0.714803
H06	M 11-12	VINCRISTINESULFATE		-0.708282
F07	M 11-12	BENZBROMARONE		-0.705555
C02	M 11-12	PHENYLETHYLALCOHOL		-0.702946
C07	M 21-22	LIQUIRITIGENINDIMETHYLETHER		-0.699982
F10	M 9-10	SERTRALINEHYDROCHLORIDE		-0.696899
G05	M 15-16	DALBERGIONE,4-METHOXY-4'-HYDROXY-		-0.695358
F10	M 15-16	4'-METHOXYCHALCONE		-0.687769
C04	M 5-6	UREA		-0.684212
C03	M 3-4	ESTRIOL		-0.678521
G02	M 11-12	DOXAZOSINMESYLATE		-0.678402
E04	M 7-8	SULCONAZOLENITRATE		-0.674727
B04	M 11-12	TEICOPLANIN[A(2-1)shown]		-0.669272
E04	M 5-6	RIFAMPIN		-0.665004
D04	M 17-18	CARMINICACID		-0.663225
H05	M 11-12	RONNEL		-0.662158
B07	M 19-20	FISETIN		-0.65872
D03	M 5-6	PYRANTELPAMOATE		-0.657534
C03	M 11-12	OXYBUTYNINCHLORIDE		-0.656585
A06	M 11-12	PENFLURIDOL		-0.655518
F02	M 3-4	HEXACHLOROPHENE		-0.655163
F03	M 19-20	alpha-MANGOSTIN		-0.655044
E05	M 15-16	2,3-DIHYDROXY-4-METHOXY-4'-ETHOXYBENZOPHENONE		-0.654451
B09	M 17-18	4-METHYLDAPHNETIN		-0.650538
A11	M 7-8	ALRESTATIN		-0.648878
F04	M 9-10	DERACOXIB		-0.647218
D03	M 9-10	TERFENADINE		-0.644966
A04	M 11-12	PROPARACAINEHYDROCHLORIDE		-0.64461
E09	M 9-10	IOPANICACID		-0.643306
D08	M 23-24	2',4-DIHYDROXYCHALCONE		-0.634769
F05	M 9-10	CILOSTAZOL		-0.633701
E02	M 1-2	AMINOGLUTETHIMIDE		-0.633109
H07	M 9-10	CHLORMADINONEACETATE		-0.629789
H08	M 21-22	GENISTEIN		-0.625757
D02	M 11-12	TRICHLORFON		-0.624216
B04	M 11-12	ATOMOXETINEHYDROCHLORIDE		-0.622912
D02	M 23-24	TANSHINONEIIASULFONATESODIUM		-0.619236
A05	M 11-12	CEFPROZIL		-0.616983
E03	M 9-10	PACLITAXEL		-0.612122
H03	M 11-12	PHENTERMINE		-0.60892
F03	M 1-2	APOMORPHINEHYDROCHLORIDE		-0.6056
H03	M 11-12	CORTISONE		-0.603585
H02	M 11-12	PANTHENOL		-0.603466
F05	M 7-8	ERYTHROMYCINESTOLATE		-0.599079
F02	M 5-6	OLEANDOMYCINPHOSPHATE		-0.59564
E02	M 11-12	METFORMINHYDROCHLORIDE		-0.583902
A09	M 17-18	QUERCETIN		-0.583191
B06	M 7-8	FLUFENAMICACID		-0.577736
E04	M 3-4	NIFEDIPINE		-0.577262
E06	M 3-4	GUAIFENESIN		-0.575365
D07	M 5-6	PYRVINIUMPAMOATE		-0.575009
D06	M 19-20	GOSSYPETIN		-0.573112
H11	M 1-2	DIOXYBENZONE		-0.569318
D02	M 11-12	FOMEPIZOLEHYDROCHLORIDE		-0.566591
D04	M 5-6	ACRIFLAVINIUMHYDROCHLORIDE		-0.566591
B02	M 11-12	ACEDAPSONE		-0.563864
D04	M 11-12	D-LACTITOLMONOHYDRATE		-0.558765
C09	M 9-10	CIPROFLOXACIN		-0.556157
H11	M 11-12	PHENOXYBENZAMINEHYDROCHLORIDE		-0.556157
B05	M 11-12	EPIRUBICINHYDROCHLORIDE		-0.553785
E09	M 3-4	NORETHINDRONE		-0.5526
D02	M 17-18	BERBERINECHLORIDE		-0.54513
F11	M 5-6	PHENTOLAMINEHYDROCHLORIDE		-0.54347
E10	M 5-6	SISOMICINSULFATE		-0.541217
F03	M 9-10	MORANTELCITRATE		-0.539557
C06	M 5-6	PROGESTERONE		-0.538608
H08	M 21-22	HOMIDIUMBROMIDE		-0.536593
F10	M 1-2	BECLOMETHASONEDIPROPIONATE		-0.535407
E04	M 11-12	TAURINE		-0.53268
H07	M 19-20	SINENSETIN		-0.529479
G02	M 9-10	SIROLIMUS		-0.528411
C02	M 9-10	CLOFIBRATE		-0.527819
E10	M 9-10	KETOROLACTROMETHAMINE		-0.517977
H04	M 11-12	CLOMIPRAMINEHYDROCHLORIDE		-0.517384
D04	M 3-4	MINOCYCLINEHYDROCHLORIDE		-0.515013
A07	M 11-12	PANCURONIUMBROMIDE		-0.514776
C04	M 11-12	BETAMETHASONEACETATE		-0.51442
E08	M 9-10	CEFDINIR		-0.513353
F09	M 7-8	ECONAZOLENITRATE		-0.509203
H07	M 5-6	THIORIDAZINEHYDROCHLORIDE		-0.508373
H10	M 21-22	ROTENONICACID,METHYLETHER		-0.508017
G07	M 19-20	RESVERATROL4'-METHYLETHER		-0.506476
C03	M 1-2	CHLOROQUINEDIPHOSPHATE		-0.506239
H04	M 19-20	CURCUMIN		-0.505172
H08	M 5-6	THIOTHIXENE		-0.501022
A06	M 3-4	DISOPYRAMIDEPHOSPHATE		-0.499599
E05	M 3-4	NITROFURANTOIN		-0.499599
E03	M 11-12	PREGABALIN		-0.495923
F06	M 11-12	DEXCHLORPHENIRAMINEMALEATE		-0.495923
B03	M 11-12	METHYLDOPATEHYDROCHLORIDE		-0.488335
E10	M 3-4	NORETHINDRONEACETATE		-0.482881
F11	M 9-10	BROMPHENIRAMINEMALEATE		-0.482288
A11	M 9-10	OXETHAZAINE		-0.481576
F10	M 3-4	HYDROCORTISONEHEMISUCCINATE		-0.479442
E03	M 5-6	RESORCINOL		-0.478731
F11	M 7-8	CINNARAZINE		-0.473751
B08	M 3-4	METHACHOLINECHLORIDE		-0.473158
D11	M 15-16	4'-HYDROXYCHALCONE		-0.465451
C08	M 1-2	CHLORPROMAZINE		-0.46474
F07	M 3-4	HYDRALAZINEHYDROCHLORIDE		-0.460234
E04	M 9-10	AMCINONIDE		-0.459997
C09	M 3-4	ETHOPROPAZINEHYDROCHLORIDE		-0.459641
F02	M 11-12	RISEDRONATESODIUMHYDRATE		-0.458337
C10	M 5-6	WARFARIN		-0.456084
C10	M 15-16	LEOIDIN		-0.454305
C10	M 23-24	3-BROMO-3,4,4-TRIMETHYL-3,4-DIHYDRODIAZETE-1.2-DIOXIDE		-0.453831
A04	M 3-4	DIPYRIDAMOLE		-0.453594
F03	M 11-12	SUCRALOSE		-0.453357
E10	M 3-4	HALOPERIDOL		-0.452883
F03	M 17-18	HARMINE		-0.450867
F11	M 3-4	HYDROCORTISONEPHOSPHATETRIETHYLAMINE		-0.446361
D02	M 1-2	ACETYLCHOLINE		-0.444938
D02	M 3-4	METRONIDAZOLE		-0.443278
H08	M 9-10	OXICONAZOLENITRATE		-0.442211
B08	M 1-2	DACTINOMYCIN		-0.43984
E07	M 9-10	CLOBETASOLPROPIONATE		-0.43901
B04	M 7-8	CISPLATIN		-0.438417
D07	M 9-10	ENROFLOXACIN		-0.438417
A11	M 9-10	SIMVASTATIN		-0.43569
G10	M 15-16	4-METHOXYDALBERGIONE		-0.435097
E11	M 9-10	LANSOPRAZOLE		-0.434979
D03	M 9-10	TILMICOSIN		-0.430354
F08	M 7-8	CETRIMONIUMBROMIDE		-0.430354
F06	M 9-10	CITICOLINE		-0.427746
D08	M 3-4	FUROSEMIDE		-0.423003
F10	M 5-6	SULFAMETHIZOLE		-0.422884
C06	M 3-4	METHYLDOPA		-0.420632
A06	M 21-22	CRYPTOTANSHINONE		-0.420513
F05	M 11-12	BIPERIDEN		-0.419327
F11	M 21-22	KAINICACID		-0.418734
E03	M 9-10	BENAZEPRILHYDROCHLORIDE		-0.415889
F09	M 5-6	HYDRASTINE(1R,9S)		-0.414347
B07	M 11-12	NISOLDIPINE		-0.412925
A10	M 11-12	ALTRENOGEST		-0.410909
D11	M 9-10	AZTREONAM		-0.410197
F02	M 1-2	CYPROTERONEACETATE		-0.40747
C03	M 9-10	ORLISTAT		-0.405099
F06	M 9-10	PROPAFENONEHYDROCHLORIDE		-0.405099
C07	M 5-6	PROMAZINEHYDROCHLORIDE		-0.40415
E09	M 23-24	TROXERUTIN		-0.40332
F10	M 11-12	NATAMYCIN		-0.402728
H02	M 17-18	FERULICACID		-0.402372
A08	M 9-10	PRILOCAINEHYDROCHLORIDE		-0.401542
H06	M 19-20	3,4',5,6,7-PENTAMETHOXYFLAVONE		-0.400593
D06	M 17-18	PHLORETIN		-0.399882
F06	M 7-8	TENOXICAM		-0.397036
H06	M 5-6	THIOGUANINE		-0.397036
B11	M 9-10	CHOLINECHLORIDE		-0.396562
H11	M 9-10	PIRENPERONE		-0.396562
G03	M 5-6	SULFASALAZINE		-0.396443
A07	M 9-10	ACRISORCIN		-0.393242
E11	M 5-6	SPECTINOMYCINHYDROCHLORIDE		-0.390159
D02	M 3-4	FLUMETHAZONEPIVALATE		-0.387669
F06	M 1-2	DAPSONE		-0.386602
H04	M 7-8	LABETALOLHYDROCHLORIDE		-0.386602
G04	M 11-12	FLORFENICOL		-0.386602
C03	M 9-10	RESORCINOLMONOACETATE		-0.386365
C10	M 3-4	METOCLOPRAMIDEHYDROCHLORIDE		-0.386009
H07	M 11-12	TRIENTINEHYDROCHLORIDE		-0.383875
A03	M 3-4	DIPHENYLPYRALINEHYDROCHLORIDE		-0.383875
D09	M 17-18	PHLORACETOPHENONE		-0.383875
F03	M 9-10	RAMIPRIL		-0.382215
F06	M 3-4	HOMATROPINEMETHYLBROMIDE		-0.381504
D02	M 5-6	ZOMEPIRACSODIUM		-0.380792
E10	M 7-8	TRIMIPRAMINEMALEATE		-0.378895
H08	M 7-8	METHAZOLAMIDE		-0.376879
D05	M 3-4	FLUOROURACIL		-0.373559
A05	M 3-4	PYRITHIONEZINC		-0.372374
	M 9-10	DMSO		-0.372329
H05	M 9-10	FLUOXETINE		-0.372018
F11	M 5-6	SULFAMETHOXAZOLE		-0.371307
E08	M 7-8	BROMHEXINEHYDROCHLORIDE		-0.371069
C02	M 21-22	HAEMATOMMICACID,ETHYLESTER		-0.366801
E05	M 15-16	2,5-DIHYDROXY-3,4-DIMETHOXY-4'-ETHOXYBENZOPHENONE		-0.366445
F02	M 7-8	SULFAMETHOXYPYRIDAZINE		-0.364904
D05	M 9-10	LORATADINE		-0.364785
E02	M 3-4	NEOSTIGMINEBROMIDE		-0.364074
D03	M 3-4	FLUOCINOLONEACETONIDE		-0.363244
D02	M 9-10	ANETHOLE		-0.363007
H11	M 9-10	RIBOFLAVIN		-0.363007
A06	M 3-4	MAPROTILINEHYDROCHLORIDE		-0.359568
A08	M 11-12	CETIRIZINEHYDROCHLORIDE		-0.359212
A08	M 11-12	OMEPRAZOLE		-0.355655
C03	M 15-16	NORSTICTICACID		-0.354351
E06	M 11-12	TRICLOSAN		-0.353047
D04	M 11-12	CEFTAZIDIME		-0.35198
H05	M 15-16	DALBERGIONE		-0.351624
D10	M 3-4	GALLAMINETRIETHIODIDE		-0.351505
C03	M 5-6	TYROTHRICIN		-0.349845
F04	M 9-10	OXYPHENCYCLIMINEHYDROCHLORIDE		-0.349845
C07	M 3-4	METHYLERGONOVINEMALEATE		-0.348304
A06	M 9-10	NICLOSAMIDE		-0.347711
C02	M 7-8	CYCLOSPORINE		-0.345458
G02	M 1-2	BENZETHONIUMCHLORIDE		-0.34451
D08	M 9-10	ALENDRONATESODIUM		-0.344391
D03	M 11-12	BEPHENIUMHYDROXYNAPTHOATE		-0.341901
E10	M 5-6	MOLSIDOMINE		-0.338107
F02	M 1-2	ANTIPYRINE		-0.337514
H06	M 1-2	DIGOXIN		-0.336328
G06	M 13-14	LUNARINE		-0.334669
A11	M 11-12	BISOPROLOLFUMARATE		-0.334313
B11	M 17-18	3,6-DIMETHOXYFLAVONE		-0.331349
C03	M 11-12	DESOXYMETASONE		-0.330044
F05	M 1-2	DANAZOL		-0.329333
C04	M 11-12	BENURESTAT		-0.328859
F04	M 1-2	DACARBAZINE		-0.328621
B02	M 5-6	TRIHEXYPHENIDYLHYDROCHLORIDE		-0.32708
H08	M 11-12	TICLOPIDINEHYDROCHLORIDE		-0.326131
F07	M 21-22	ISOGUVACINEHYDROCHLORIDE		-0.324353
B06	M 5-6	PREDNISOLONE		-0.32127
D07	M 21-22	AVOCADYNE		-0.320796
A11	M 21-22	LACCAICACIDA		-0.32044
D04	M 19-20	2',4-DIHYDROXY-3,4',6'-TRIMETHOXYCHALCONE		-0.32044
H07	M 15-16	DEOXYSAPPANONEBTRIMETHYLETHER		-0.32044
H10	M 3-4	PHENIRAMINEMALEATE		-0.319136
A07	M 17-18	PIMPINELLIN		-0.316053
F04	M 11-12	COLISTINSULFATE		-0.314512
F03	M 1-2	CYTARABINE		-0.314037
F10	M 21-22	PHENETHYLCAFFEATE(CAPE)		-0.312852
F09	M 7-8	CHLOROXINE		-0.312377
F02	M 5-6	SPIRONOLACTONE		-0.310362
F06	M 11-12	CLONAZEPAM		-0.307397
E02	M 1-2	CLOXYQUIN		-0.30633
F10	M 7-8	FLUNISOLIDE		-0.305619
D04	M 9-10	CLOPIDOGRELSULFATE		-0.305145
B09	M 7-8	MEFENAMICACID		-0.303129
F05	M 11-12	ARSENICTRIOXIDE		-0.299216
A02	M 5-6	TOLBUTAMIDE		-0.296726
C05	M 9-10	PIOGLITAZONEHYDROCHLORIDE		-0.296015
G04	M 11-12	ANAGRELIDEHYDROCHLORIDE		-0.295066
C07	M 19-20	GOSSYPIN		-0.294473
E04	M 23-24	ROSMARINICACID		-0.292458
E09	M 7-8	SULOCTIDIL		-0.290916
F04	M 1-2	ASPIRIN		-0.289493
C11	M 15-16	GANGALEOIDIN		-0.288782
C09	M 9-10	HOMOSALATE		-0.288545
G06	M 5-6	LEVOTHYROXINE		-0.288071
C05	M 21-22	EPIGALLOCATECHIN3,5-DIGALLATE		-0.288071
D09	M 15-16	GRISEOFULVICACID		-0.286529
D05	M 9-10	CLORSULON		-0.286292
H10	M 9-10	AZELASTINEHYDROCHLORIDE		-0.284869
D07	M 3-4	FURAZOLIDONE		-0.284751
G03	M 23-24	DIBENZOYLMETHANE		-0.284395
E05	M 21-22	2-ACETYLPYRROLE		-0.282972
G03	M 15-16	DAIDZEIN		-0.281194
F10	M 9-10	HYDROXYCHLOROQUINESULFATE		-0.280956
H05	M 3-4	PENICILLINVPOTASSIUM		-0.280956
B07	M 9-10	TETROQUINONE		-0.278822
F10	M 11-12	CLOFAZIMINE		-0.275976
B04	M 9-10	URETHANE		-0.275265
D11	M 21-22	TOLFENAMICACID		-0.273605
B11	M 9-10	GATIFLOXACIN		-0.273131
C02	M 9-10	MIGLITOL		-0.272538
F08	M 3-4	OXACILLINSODIUM		-0.272301
A06	M 5-6	TRIACETIN		-0.271471
A03	M 9-10	NADOLOL		-0.270997
C07	M 7-8	MONENSINSODIUM(monensinAisshown)		-0.269455
D08	M 9-10	ATORVASTATINCALCIUM		-0.268981
H02	M 9-10	NILUTAMIDE		-0.267439
B05	M 9-10	NATEGLINIDE		-0.263527
A07	M 5-6	TRIAMCINOLONEACETONIDE		-0.263408
B09	M 5-6	PRIMAQUINEDIPHOSPHATE		-0.26329
C07	M 3-4	ETHINYLESTRADIOL		-0.26329
H04	M 9-10	SARAFLOXACINHYDROCHLORIDE		-0.260918
F10	M 3-4	OXYBENZONE		-0.260681
F11	M 3-4	EPHEDRINE(1R,2S)HYDROCHLORIDE		-0.260207
H09	M 23-24	alpha-CYANO-4-HYDROXYCINNAMICACID		-0.260088
H05	M 11-12	ASTEMIZOLE		-0.259732
D03	M 17-18	PHLORIDZIN		-0.259377
H09	M 9-10	TRIFLURIDINE		-0.25831
B09	M 9-10	LOSARTAN		-0.257598
E06	M 3-4	NITROFURAZONE		-0.25748
C05	M 11-12	BENZOXYQUINE		-0.255583
E11	M 21-22	alpha-CYANO-3-HYDROXYCINNAMICACID		-0.25499
E03	M 3-4	NIACIN		-0.253804
C04	M 3-4	METHOXSALEN		-0.253093
F10	M 1-2	DEMECLOCYCLINEHYDROCHLORIDE		-0.252974
H05	M 17-18	JUAREZICACID		-0.252618
C06	M 19-20	21-ACETOXYPREGNENOLONE		-0.252025
E07	M 3-4	GUANABENZACETATE		-0.251314
G05	M 11-12	ETOMIDATE		-0.251195
E02	M 5-6	THEOBROMINE		-0.246808
A10	M 11-12	VARDENAFILHYDROCHLORIDE		-0.244911
H07	M 7-8	CEPHALEXIN		-0.243488
C05	M 1-2	IVERMECTIN		-0.241947
B06	M 11-12	TRAMADOLHYDROCHLORIDE		-0.241947
E05	M 9-10	BUPIVACAINEHYDROCHLORIDE		-0.24171
C06	M 17-18	QUERCITRIN		-0.241591
E05	M 23-24	2-METHYL-4-(PIPERIDIN-1-YLCARBOXY)-5-ISOPROPYLPHENYLTRIMETHYLAMMONIUMCHLORIDE		-0.241354
D03	M 15-16	OBTUSAQUINONE		-0.241117
E06	M 7-8	SULPIRIDE		-0.240643
F05	M 17-18	CHAULMOOGRICACID		-0.237441
D07	M 3-4	NADIDE		-0.2359
F05	M 3-4	HOMATROPINEBROMIDE		-0.235544
G11	M 19-20	FRAXETIN		-0.235426
H07	M 3-4	PHENAZOPYRIDINEHYDROCHLORIDE		-0.234121
E10	M 9-10	SIBUTRAMINEHYDROCHLORIDE		-0.233766
A05	M 7-8	CEFMETAZOLESODIUM		-0.233647
E08	M 5-6	KETOTIFENFUMARATE		-0.233647
E06	M 9-10	OLMESARTANMEDOXOMIL		-0.232936
C06	M 7-8	MECLOCYCLINESULFOSALICYLATE		-0.232699
F06	M 17-18	PALMATINECHLORIDE		-0.231513
A07	M 7-8	FLUPHENAZINEHYDROCHLORIDE		-0.224043
C03	M 17-18	VULPINICACID		-0.221553
A04	M 19-20	RESVERATROL		-0.220723
B08	M 3-4	ERYTHROMYCINETHYLSUCCINATE		-0.219893
F03	M 23-24	PROTIONAMIDE		-0.219182
C05	M 1-2	CHLOROTRIANISENE		-0.218944
D10	M 23-24	N-PHENYLANTHRANILICACID		-0.218589
F09	M 5-6	SULFAMETHAZINE		-0.217522
B05	M 3-4	EMETINE		-0.216454
H03	M 7-8	FOLICACID		-0.216217
C05	M 17-18	NARINGENIN		-0.215862
F04	M 3-4	HISTAMINEDIHYDROCHLORIDE		-0.215269
D09	M 19-20	2',4'-DIHYDROXY-4-METHOXYCHALCONE		-0.213846
H08	M 11-12	BUSPIRONEHYDROCHLORIDE		-0.21349
A10	M 9-10	ROFECOXIB		-0.21266
D11	M 3-4	GEMFIBROZIL		-0.212067
B06	M 9-10	IRBESARTAN		-0.210645
G09	M 23-24	SR-2640		-0.209103
F08	M 3-4	HYDROCHLOROTHIAZIDE		-0.207917
D08	M 5-6	QUINACRINEHYDROCHLORIDE		-0.206257
B10	M 7-8	METHACYCLINEHYDROCHLORIDE		-0.205309
E08	M 23-24	6,2'-DIMETHOXYFLAVONE		-0.204953
D06	M 17-18	BICUCULLINE(+)		-0.204716
F05	M 9-10	PERPHENAZINE		-0.204123
H05	M 9-10	CLOPIDOL		-0.203175
H03	M 9-10	TYLOSINTARTRATE		-0.201989
E09	M 7-8	CEFTRIAXONESODIUMTRIHYDRATE		-0.201515
E05	M 11-12	THIAMINE		-0.200329
D03	M 7-8	NICERGOLINE		-0.200329
C09	M 7-8	BENZYLBENZOATE		-0.20021
D09	M 5-6	QUINIDINEGLUCONATE		-0.200092
C06	M 9-10	TOLTERODINETARTRATE		-0.199973
A11	M 5-6	TRIFLUOPERAZINEHYDROCHLORIDE		-0.199025
D03	M 1-2	ACETYLCYSTEINE		-0.195586
	M 3-4	DMSO		-0.194623
C03	M 5-6	PROCAINEHYDROCHLORIDE		-0.194401
H04	M 7-8	PHTHALYLSULFATHIAZOLE		-0.193333
A02	M 9-10	AVOBENZONE		-0.192741
	M 5-6	DMSO		-0.192533
B02	M 7-8	PROADIFENHYDROCHLORIDE		-0.192148
D11	M 7-8	QUINAPRILHYDROCHLORIDE		-0.191555
B08	M 5-6	TRIPROLIDINEHYDROCHLORIDE		-0.191436
F02	M 9-10	ROSUVASTATINCALCIUM		-0.190962
E09	M 5-6	BETAHISTINEHYDROCHLORIDE		-0.190488
C04	M 23-24	2-MERCAPTOBENZOTHIAZOLE		-0.189539
A08	M 7-8	OFLOXACIN		-0.189421
D02	M 19-20	BERGAPTOL		-0.189421
D09	M 9-10	NAPROXOL		-0.188709
D03	M 1-2	CICLOPIROXOLAMINE		-0.187761
E02	M 5-6	RESERPINE		-0.187168
A03	M 5-6	TOLMETINSODIUM		-0.187049
B06	M 5-6	TRIOXSALEN		-0.186693
F07	M 3-4	ORPHENADRINECITRATE		-0.186693
A06	M 7-8	CEFAMANDOLENAFATE		-0.186338
A07	M 11-12	RANOLAZINE		-0.185626
E08	M 21-22	ALOIN		-0.185626
C10	M 9-10	OLANZAPINE		-0.185271
E05	M 11-12	PANTOPRAZOLE		-0.183611
H08	M 3-4	PHENELZINESULFATE		-0.183611
G07	M 9-10	OXFENDAZOLE		-0.183492
G02	M 15-16	IRIGENIN		-0.183492
C11	M 9-10	CELECOXIB		-0.183374
E03	M 5-6	STRYCHNINE		-0.183136
E04	M 15-16	2,3,4-TRIHYDROXY-4'-ETHOXYBENZOPHENONE		-0.182544
E06	M 9-10	BUTACAINE		-0.182306
B07	M 3-4	ERGONOVINEMALEATE		-0.181832
H10	M 5-6	COENZYMEB12		-0.180528
E06	M 11-12	ELETRIPTANHYDROBROMIDE		-0.177445
G02	M 15-16	3,4-DIDESMETHYL-5-DESHYDROXY-3'-ETHOXYSCLEROIN		-0.177089
A10	M 3-4	DOXYCYCLINEHYDROCHLORIDE		-0.175667
H08	M 3-4	ISOSORBIDEDINITRATE		-0.174599
G11	M 9-10	CHLOROPHYLLIDECuCOMPLEXNaSALT		-0.174244
H07	M 7-8	METARAMINOLBITARTRATE		-0.173532
H02	M 3-4	PARGYLINEHYDROCHLORIDE		-0.173177
D03	M 3-4	MICONAZOLENITRATE		-0.171754
H03	M 9-10	VENLAFAXINE		-0.171754
H06	M 17-18	NEROL		-0.171279
B03	M 3-4	DYPHYLLINE		-0.171161
E07	M 9-10	CEFTIBUTEN		-0.171042
H06	M 3-4	PHENACEMIDE		-0.171042
D10	M 9-10	QUETIAPINE		-0.170805
D11	M 1-2	AMINOCAPROICACID		-0.168434
B02	M 9-10	DIPYRONE		-0.165588
H06	M 9-10	BUPROPION		-0.16547
F03	M 21-22	QUINOLINICACID		-0.164047
D02	M 7-8	BIOTIN		-0.163454
F07	M 1-2	DAUNORUBICIN		-0.160015
F08	M 9-10	APRAMYCIN		-0.160015
D10	M 5-6	QUININESULFATE		-0.159422
H07	M 1-2	DIHYDROERGOTAMINEMESYLATE		-0.158948
C04	M 1-2	CHLOROTHIAZIDE		-0.158355
H07	M 9-10	CEFUROXIMEAXETIL		-0.158118
H03	M 3-4	IODOQUINOL		-0.156814
H07	M 5-6	CHOLECALCIFEROL		-0.156577
B02	M 3-4	DYCLONINEHYDROCHLORIDE		-0.156458
B05	M 3-4	MERCAPTOPURINE		-0.156458
E02	M 3-4	GENTAMICINSULFATE		-0.156221
E11	M 17-18	HARMALOLHYDROCHLORIDE		-0.155865
H10	M 11-12	AMOXAPINE		-0.154443
G11	M 17-18	ONONETIN		-0.15385
C07	M 17-18	XANTHURENICACID		-0.153731
B06	M 3-4	ERGOCALCIFEROL		-0.153257
H04	M 13-14	beta-AMYRINACETATE		-0.152664
F04	M 5-6	ALBUTEROL(+/-)		-0.151478
H09	M 7-8	OXOLINICACID		-0.15053
C10	M 7-8	CAPSAICIN		-0.149344
A07	M 15-16	CHUKRASINMETHYLETHER		-0.147803
C08	M 15-16	12a-HYDROXY-5-DEOXYDEHYDROMUNDUSERONE		-0.14638
H02	M 1-2	BROMOCRIPTINEMESYLATE		-0.146143
G02	M 3-4	HYDROFLUMETHIAZIDE		-0.145906
C05	M 11-12	BETAMETHAZONESODIUMPHOSPHATE		-0.145668
H07	M 3-4	ISOPROTERENOLHYDROCHLORIDE		-0.145313
A10	M 3-4	MECLOFENAMATESODIUM		-0.144957
G02	M 13-14	beta-DIHYDROGEDUNOL		-0.144246
F09	M 11-12	CYPROHEPTADINEHYDROCHLORIDE		-0.14389
H07	M 11-12	AMIODARONEHYDROCHLORIDE		-0.14389
D06	M 21-22	BIXIN		-0.142823
F06	M 19-20	PALMATINE		-0.142704
G06	M 7-8	KETOPROFEN		-0.142467
A08	M 9-10	CYSTEAMINEHYDROCHLORIDE		-0.14223
B06	M 3-4	MESTRANOL		-0.141756
F11	M 11-12	NORGESTIMATE		-0.141637
E05	M 19-20	AURAPTENE		-0.139384
E09	M 21-22	APIOLE		-0.139384
H11	M 5-6	CHOLESTEROL		-0.139384
F05	M 15-16	XANTHONE		-0.139028
E08	M 11-12	ARIPIPRAZOLE		-0.13725
E07	M 5-6	SALICYLAMIDE		-0.137013
C05	M 5-6	PROCYCLIDINEHYDROCHLORIDE		-0.136538
D09	M 7-8	ABAMECTIN		-0.135709
H09	M 3-4	ISOXSUPRINEHYDROCHLORIDE		-0.134997
G11	M 1-2	BITHIONATESODIUM		-0.133219
H07	M 17-18	PRIMULETIN		-0.1331
A10	M 9-10	MITOXANTHRONEHYDROCHLORIDE		-0.132981
C07	M 23-24	ETHAVERINEHYDROCHLORIDE		-0.132863
A09	M 11-12	FUMAZENIL		-0.132389
C02	M 7-8	PROBUCOL		-0.13227
E11	M 7-8	TRIFLUPROMAZINEHYDROCHLORIDE		-0.132151
D04	M 13-14	3-DEOXO-3beta-ACETOXYDEOXYDIHYDROGEDUNIN		-0.13061
H09	M 9-10	AZAPERONE		-0.13061
E08	M 7-8	SPIPERONE		-0.129306
H06	M 7-8	TRANEXAMICACID		-0.129187
H08	M 5-6	CINCHONIDINE		-0.129187
B06	M 17-18	7,4'-DIHYDROXYFLAVONE		-0.128831
H10	M 9-10	AMINOLEVULINICACIDHYDROCHLORIDE		-0.128713
D11	M 5-6	AZELAICACID		-0.128001
F07	M 5-6	SULFADIAZINE		-0.127171
C04	M 13-14	8beta-HYDROXYCARAPIN,3,8-HEMIACETAL		-0.126816
F08	M 5-6	SULFAMERAZINE		-0.125749
A11	M 11-12	RILUZOLE		-0.124089
E02	M 9-10	ALBENDAZOLE		-0.123852
F06	M 3-4	NYSTATIN		-0.123852
A06	M 17-18	LOBARICACID		-0.123022
D06	M 13-14	3alpha-ACETOXYDIHYDRODEOXYGEDUNIN		-0.121954
F09	M 17-18	PHYTOL		-0.121836
H04	M 3-4	PENICILLINGPOTASSIUM		-0.120769
F10	M 21-22	1R,2S-PHENYLPROPYLAMINE		-0.12065
C11	M 9-10	ENOXAPARINSODIUM(1%wt/volin10%aqDMSO)		-0.120532
A11	M 3-4	DOXYLAMINESUCCINATE		-0.119939
H11	M 3-4	FLUOROMETHOLONE		-0.11899
F08	M 7-8	ESTRADIOLACETATE		-0.117804
H11	M 3-4	KETOCONAZOLE		-0.116856
H10	M 15-16	4,4'-DIMETHOXYDALBERGIONE		-0.116144
F10	M 17-18	AESCULIN		-0.11484
A06	M 21-22	CANTHARIDIN		-0.114485
E06	M 1-2	AMOXICILLIN		-0.112232
H02	M 9-10	BIFONAZOLE		-0.112113
B11	M 7-8	ANISINDIONE		-0.111757
B06	M 17-18	LARIXOLACETATE		-0.111639
F07	M 13-14	XYLOCARPUSA		-0.111165
B04	M 21-22	MANGOSTINTRIMETHYLETHER		-0.109979
D06	M 1-2	CLIDINIUMBROMIDE		-0.109742
D07	M 9-10	CLAVULANATELITHIUM		-0.109267
B09	M 3-4	ERYTHROMYCIN		-0.108912
F09	M 11-12	LEVOBUNOLOLHYDROCHLORIDE		-0.108793
C11	M 3-4	FLUDROCORTISONEACETATE		-0.107015
F02	M 23-24	FLOPROPIONE		-0.105948
G10	M 9-10	DIRITHROMYCIN		-0.104525
H04	M 19-20	RHOIFOLIN		-0.102153
E04	M 7-8	GLUCONOLACTONE		-0.100968
D11	M 9-10	ISOSORBIDEMONONITRATE		-0.100612
C08	M 5-6	VIDARABINE		-0.100256
H02	M 3-4	INOSITOL		-0.100256
G04	M 15-16	ROBUSTICACID		-0.0997819
H08	M 9-10	FEXOFENADINEHYDROCHLORIDE		-0.0980033
A05	M 9-10	CYCLOTHIAZIDE		-0.0975291
H06	M 5-6	CHENODIOL		-0.0966991
E09	M 3-4	HALAZONE		-0.0962248
B03	M 15-16	PYRROMYCIN		-0.0942091
D10	M 21-22	3,4-DIMETHOXYCINNAMICACID		-0.0933791
D11	M 5-6	RACEPHEDRINEHYDROCHLORIDE		-0.0926677
E08	M 9-10	CLOPAMIDE		-0.0917191
B11	M 3-4	ESTRADIOLCYPIONATE		-0.0917191
E09	M 9-10	VALSARTAN		-0.091482
C09	M 19-20	2',4'-DIHYDROXYCHALCONE		-0.0899406
C09	M 5-6	PROPANTHELINEBROMIDE		-0.089822
D04	M 7-8	NICOTINYLALCOHOLTARTRATE		-0.0897034
A05	M 5-6	PHENYLEPHRINEHYDROCHLORIDE		-0.0894663
A11	M 19-20	ISOLIQUIRITIGENIN		-0.088992
H03	M 17-18	BERBAMINEHYDROCHLORIDE		-0.0885178
G06	M 11-12	ORNIDAZOLE		-0.0880435
F05	M 19-20	HEDERACOSIDEC		-0.0879249
F07	M 11-12	DILOXANIDEFUROATE		-0.0874506
C02	M 15-16	ATRANORIN		-0.0856721
C04	M 5-6	PROCHLORPERAZINEEDISYLATE		-0.0843678
A06	M 9-10	ZOXAZOLAMINE		-0.0834193
D10	M 17-18	CEPHALOSPORINCSODIUM		-0.0823521
E06	M 5-6	SALICYLALCOHOL		-0.0810479
A08	M 3-4	MECHLORETHAMINE		-0.0808107
G11	M 11-12	ARSANILICACID		-0.0800993
D06	M 3-4	FLURBIPROFEN		-0.0795065
C05	M 13-14	3alpha-HYDROXY-3-DEOXYANGOLENSICACIDMETHYLESTER		-0.0786765
G11	M 15-16	SAPPANONEADIMETHYLETHER		-0.077965
B09	M 9-10	QUIPAZINEMALEATE		-0.0768979
B02	M 7-8	FENOTEROLHYDROBROMIDE		-0.0760679
B02	M 5-6	PIROXICAM		-0.0759494
B04	M 5-6	TRIMETHOBENZAMIDEHYDROCHLORIDE		-0.0753565
C11	M 5-6	XYLOMETAZOLINEHYDROCHLORIDE		-0.0753565
D10	M 17-18	ACETOSYRINGONE		-0.0753565
G09	M 9-10	PEFLOXACINEMESYLATE		-0.0751194
D08	M 1-2	AMIKACINSULFATE		-0.0746451
F11	M 7-8	XYLAZINE		-0.0742894
F06	M 5-6	CAPTOPRIL		-0.0740522
H09	M 5-6	TIMOLOLMALEATE		-0.0726294
C04	M 21-22	CATECHINPENTAACETATE		-0.0723923
A04	M 5-6	TOLNAFTATE		-0.0714437
G11	M 5-6	TETRACYCLINEHYDROCHLORIDE		-0.0699023
H05	M 7-8	LEVAMISOLEHYDROCHLORIDE		-0.068598
F04	M 3-4	NOVOBIOCINSODIUM		-0.067768
H04	M 9-10	CITALOPRAM		-0.0669381
E03	M 1-2	COLCHICINE		-0.0656338
A04	M 23-24	7-DESHYDROXYPYROGALLIN-4-CARBOXYLICACID		-0.0653967
A08	M 5-6	PHYSOSTIGMINESALICYLATE		-0.0648038
C05	M 7-8	MEBEVERINEHYDROCHLORIDE		-0.0614839
C02	M 23-24	NEOHESPERIDINDIHYDROCHALCONE		-0.0612467
H09	M 11-12	TICARCILLINDISODIUM		-0.0610096
F05	M 23-24	PYRITHYLDIONE		-0.0597053
B05	M 5-6	PRAZOSINHYDROCHLORIDE		-0.0587567
B10	M 17-18	3,4'-DIMETHOXYFLAVONE		-0.0580453
D05	M 5-6	PYRILAMINEMALEATE		-0.0579268
D08	M 23-24	CHLORMEZANONE		-0.0570968
H08	M 13-14	TRIDESACETOXYKHIVORIN		-0.0563854
H05	M 19-20	SENNOSIDEB		-0.0548439
C04	M 17-18	6,4'-DIMETHOXYFLAVONE		-0.053184
A03	M 9-10	ATOVAQUONE		-0.0504569
F03	M 15-16	NORSTICTICACIDPENTAACETATE		-0.0493897
C10	M 11-12	CARBOFURAN		-0.0491526
B03	M 5-6	TRIMEPRAZINETARTRATE		-0.0470183
E08	M 3-4	NOREPINEPHRINE		-0.0467812
H05	M 17-18	PROTOPORPHYRINIX		-0.0460698
A05	M 3-4	MAFENIDEHYDROCHLORIDE		-0.0459512
E09	M 5-6	SCOPOLAMINEHYDROBROMIDE		-0.0454769
C07	M 5-6	VANCOMYCINHYDROCHLORIDE		-0.0451212
B04	M 7-8	FENOFIBRATE		-0.0436984
D06	M 11-12	HYDROCORTISONEVALERATE		-0.0436984
G09	M 5-6	TERBUTALINEHEMISULFATE		-0.0434613
H05	M 7-8	SUCCINYLSULFATHIAZOLE		-0.042157
C10	M 1-2	CHLORTETRACYCLINEHYDROCHLORIDE		-0.0416827
D06	M 3-4	MOXALACTAMDISODIUM		-0.0416827
A05	M 15-16	XANTHYLETIN		-0.0407341
D04	M 5-6	PYRAZINAMIDE		-0.0402599
H05	M 3-4	ISONIAZID		-0.0402599
G05	M 3-4	HYDROXYZINEPAMOATE		-0.0397856
C02	M 21-22	SAPPANONEATRIMETHYLETHER		-0.0395485
G07	M 15-16	DEOXYSAPPANONEB7,3'-DIMETHYLETHER		-0.0384813
F07	M 1-2	AZATHIOPRINE		-0.0377699
D11	M 7-8	SULFAQUINOXALINESODIUM		-0.0359914
G07	M 9-10	SILDENAFIL		-0.0356357
D05	M 21-22	BIOCHANINA		-0.0355171
C05	M 19-20	MORIN		-0.0340942
H05	M 23-24	N,N-HEXAMETHYLENEAMILORIDE		-0.0339757
D03	M 23-24	THYMOQUINONE		-0.0337385
B07	M 3-4	METAPROTERENOL		-0.0332643
H05	M 21-22	DIHYDRODEOXYGEDUNIN		-0.0332643
	M 7-8	DMSO		-0.0328641
H10	M 7-8	METHYLPREDNISOLONESODIUMSUCCINATE		-0.0326714
F10	M 7-8	CHLORPROTHIXENEHYDROCHLORIDE		-0.0324343
H08	M 19-20	5-HYDROXY-2',4',7,8-TETRAMETHOXYFLAVONE		-0.03196
H06	M 1-2	CAPREOMYCINSULFATE		-0.0317228
A02	M 3-4	DIPHENHYDRAMINEHYDROCHLORIDE		-0.03113
C07	M 11-12	BENZOYLPAS		-0.0306557
D10	M 9-10	COLFORSIN		-0.0305372
G02	M 19-20	NOBILETIN		-0.0303
C05	M 9-10	RETINYLPALMITATE		-0.0301814
A08	M 21-22	DIHYDROTANSHINONEI		-0.0301814
H11	M 5-6	TOLAZOLINEHYDROCHLORIDE		-0.0293515
E08	M 17-18	CORALYNECHLORIDE		-0.0292329
C08	M 21-22	4-HYDROXY-6-METHYLPYRAN-2-ONE		-0.0285215
D08	M 1-2	CLOMIPHENECITRATE		-0.0282843
F09	M 19-20	HUPERZINEA		-0.0263872
H04	M 5-6	BRUCINE		-0.0262686
B10	M 3-4	METHICILLINSODIUM		-0.0253201
B08	M 5-6	PREDNISONE		-0.0248458
F03	M 13-14	1,3-DIDEACETYL-7-DEACETOXY-7-OXOKHIVORIN		-0.0247272
G06	M 15-16	APIGENIN		-0.0240158
A05	M 5-6	TRANYLCYPROMINESULFATE		-0.0223558
H10	M 5-6	TOBRAMYCIN		-0.0218816
E02	M 7-8	AMIPRILOSE		-0.0212887
H11	M 15-16	DIHYDROROTENONE		-0.0203402
B11	M 5-6	TUAMINOHEPTANESULFATE		-0.0198659
F04	M 5-6	STREPTOZOSIN		-0.0197473
C05	M 15-16	SMILAGENIN		-0.0195102
E07	M 1-2	AMPHOTERICINB		-0.0187987
C11	M 21-22	PAEONOL		-0.0187987
D09	M 7-8	SULFACHLORPYRIDAZINE		-0.0186802
A07	M 5-6	PHENYTOINSODIUM		-0.0173759
G10	M 11-12	NIALAMIDE		-0.0170202
D09	M 9-10	ACARBOSE		-0.0166645
C09	M 19-20	DIOSMIN		-0.0163088
H02	M 7-8	PYRIDOSTIGMINEBROMIDE		-0.0160716
D02	M 1-2	CHLORZOXAZONE		-0.0160716
B04	M 13-14	7-DEACETOXY-7-OXOKHIVORIN		-0.0159531
G03	M 7-8	DANTROLENESODIUM		-0.0151231
G03	M 7-8	GALANTHAMINEHYDROBROMIDE		-0.014056
D09	M 1-2	AMILORIDEHYDROCHLORIDE		-0.0139374
F11	M 19-20	ICARIIN		-0.0139374
B02	M 3-4	MEGESTROLACETATE		-0.0137002
G08	M 13-14	HETEROPEUCENIN,METHYLETHER		-0.0137002
E08	M 15-16	XANTHOXYLIN		-0.0129888
A07	M 21-22	TANSHINONEIIA		-0.0103803
B06	M 9-10	THIOTEPA		-0.0102617
H08	M 7-8	CEFSULODINSODIUM		-0.00990602
E03	M 1-2	AMINOSALICYLATESODIUM		-0.00966888
	M 1-2	DMSO		-0.00934281
C06	M 13-14	HYDROLYSISPRODUCTOFBUSSEIN		-0.00907603
G07	M 5-6	SULINDAC		-0.00824604
A02	M 5-6	MEDROXYPROGESTERONEACETATE		-0.0080089
F04	M 13-14	1,7-DIDEACETOXY-1,7-DIOXO-3-DEACETYLKHIVORIN		-0.00729748
B11	M 15-16	ORSELLINICACID,ETHYLESTER		-0.0064675
D07	M 15-16	ISOTECTORIGENIN,7-METHYLETHER		-0.00599322
H10	M 17-18	HAEMATOMMICACID		-0.00516323
D04	M 3-4	FLUOCINONIDE		-0.00504466
E06	M 15-16	DEHYDROVARIABILIN		-0.00350325
H03	M 3-4	PENICILLAMINE		-0.00326611
C05	M 21-22	KYNURAMINE		-0.00208042
D06	M 11-12	SELEGILINEHYDROCHLORIDE		-0.000539009
A02	M 7-8	PIPERINE		0.00123954
G03	M 3-4	OXYQUINOLINEHEMISULFATE		0.00159525
B02	M 1-2	CEPHALOTHINSODIUM		0.00195095
F04	M 23-24	CARMOFUR		0.00195095
A08	M 7-8	FLUTAMIDE		0.00301808
C05	M 15-16	MUNDULONE		0.00313665
E06	M 5-6	ACEBUTOLOLHYDROCHLORIDE		0.00313665
E11	M 15-16	BRAZILEIN		0.00503377
F11	M 1-2	BENSERAZIDEHYDROCHLORIDE		0.00716802
F04	M 13-14	FLUCYTOSINE		0.00799801
C07	M 15-16	ROTENONE		0.00942085
E10	M 15-16	KHELLIN		0.0100137
B07	M 5-6	PREDNISOLONEACETATE		0.010488
D06	M 7-8	ALTRETAMINE		0.0106065
G04	M 5-6	SULFATHIAZOLE		0.0107251
F10	M 5-6	LIDOCAINEHYDROCHLORIDE		0.0117922
B08	M 7-8	TINIDAZOLE		0.0122665
G09	M 5-6	ALTHIAZIDE		0.0128594
E05	M 7-8	AZLOCILLINSODIUM		0.0133336
H03	M 5-6	BUDESONIDE		0.0138079
G09	M 3-4	INDAPAMIDE		0.0142822
G04	M 3-4	OXYTETRACYCLINE		0.0142822
D05	M 11-12	LEVOCARNITINE		0.0145193
D05	M 17-18	BERGENIN		0.0147565
H07	M 13-14	LOPERAMIDEHYDROCHLORIDE		0.0149936
F06	M 1-2	AUROTHIOGLUCOSE		0.0151122
H05	M 5-6	CANRENOICACID,POTASSIUMSALT		0.0155865
A07	M 7-8	CEFOPERAZONESODIUM		0.0155865
G06	M 23-24	BICUCULLINE(-)METHIODIDE		0.0160608
F04	M 7-8	ACETANILIDE		0.0167722
A11	M 17-18	CITROPTEN		0.0170093
D02	M 5-6	PSEUDOEPHEDRINEHYDROCHLORIDE		0.0171279
D08	M 17-18	CARYLOPHYLLENEOXIDE		0.0174836
F08	M 11-12	BROMPERIDOL		0.0185507
H06	M 7-8	MEPHENTERMINESULFATE		0.0186693
G10	M 5-6	TETRACAINEHYDROCHLORIDE		0.0189064
H02	M 5-6	BEKANAMYCINSULFATE		0.0191436
E11	M 17-18	CEDRYLACETATE		0.0192621
C05	M 17-18	MELEZITOSE		0.019855
C03	M 7-8	MEBENDAZOLE		0.0199736
G02	M 1-2	DEXAMETHASONE		0.0204478
C02	M 5-6	TUBOCURARINECHLORIDE		0.020685
A11	M 23-24	CARNOSICACID		0.0209221
C02	M 19-20	BACCATINIII		0.0211593
F07	M 5-6	CIMETIDINE		0.0213964
H11	M 23-24	DIFLUBENZURON		0.0223449
H05	M 1-2	DIGITOXIN		0.0229378
G03	M 3-4	HYDROXYPROGESTERONECAPROATE		0.0230564
D10	M 15-16	2',4'-DIHYDROXYCHALCONE4'-GLUCOSIDE		0.0237678
H02	M 5-6	TETRAHYDROZOLINEHYDROCHLORIDE		0.0243606
A11	M 3-4	MEDRYSONE		0.0245978
H06	M 11-12	ACECAINIDEHYDROCHLORIDE		0.0247163
C08	M 15-16	ISOROTENONE		0.025902
F09	M 3-4	HYDROCORTISONEACETATE		0.0263763
H06	M 3-4	ISOPROPAMIDEIODIDE		0.0273249
G04	M 9-10	CROTAMITON		0.0281549
A08	M 5-6	TRIAMCINOLONEDIACETATE		0.0288663
F07	M 23-24	AMRINONE		0.029222
G04	M 19-20	beta-ESCIN		0.0295777
C06	M 5-6	VALPROATESODIUM		0.0314748
D10	M 21-22	ERYSOLIN		0.031712
A09	M 11-12	SUMATRIPTAN		0.0319491
D07	M 19-20	ANISOMYCIN		0.0320677
D07	M 17-18	MENTHONE		0.0326605
H09	M 23-24	ETHACRIDINELACTATE		0.0326605
G07	M 3-4	IBUPROFEN		0.0327791
E03	M 21-22	PRALIDOXIMEMESYLATE		0.0331348
	M 13-14	DMSO		0.0335646
A07	M 21-22	AVOCADENOFURAN		0.0342019
C04	M 3-4	ESTRONE		0.0346762
B08	M 17-18	LARIXOL		0.035269
A07	M 3-4	MECAMYLAMINEHYDROCHLORIDE		0.0356248
G05	M 7-8	ENALAPRILMALEATE		0.0366919
B08	M 21-22	DIPTERYXIN		0.0368105
H04	M 1-2	DIFLUNISAL		0.0368105
C02	M 1-2	CHLOROCRESOL		0.0374033
F03	M 7-8	SACCHARIN		0.037759
G04	M 13-14	SOTALOLHYDROCHLORIDE		0.0378776
A07	M 19-20	URSINOICACID		0.038589
H03	M 7-8	ISOXICAM		0.038589
D11	M 3-4	NORGESTREL		0.0389447
A10	M 7-8	FAMOTIDINE		0.0393004
C06	M 1-2	SODIUMNITROPRUSSIDE		0.0396561
F07	M 7-8	ESTRADIOLBENZOATE		0.041079
H09	M 3-4	PHENINDIONE		0.0414347
E04	M 3-4	GLUCOSAMINEHYDROCHLORIDE		0.0417904
G02	M 13-14	ZIMELDINEHYDROCHLORIDE		0.041909
B03	M 3-4	MELPHALAN		0.041909
F11	M 13-14	DIHYDROFISSINOLIDE		0.0423832
D04	M 1-2	ADENOSINE		0.0438061
E11	M 21-22	ESCULINMONOHYDRATE		0.0447546
G08	M 7-8	BUMETANIDE		0.0447546
G11	M 9-10	MEPIVACAINEHYDROCHLORIDE		0.0447546
B07	M 7-8	FENBENDAZOLE		0.046296
C03	M 13-14	KHAYASINC		0.0465332
A09	M 9-10	METAXALONE		0.0473632
C06	M 11-12	DESONIDE		0.0477189
A04	M 3-4	LINCOMYCINHYDROCHLORIDE		0.0494974
G08	M 3-4	METOPROLOLTARTRATE		0.0503274
A06	M 7-8	FLUNARIZINEHYDROCHLORIDE		0.050446
G02	M 5-6	SULFAPYRIDINE		0.0508017
D04	M 19-20	CEVADINE		0.0528174
D08	M 3-4	NAFCILLINSODIUM		0.0532916
F04	M 21-22	ANTHRAQUINONE		0.0532916
F07	M 7-8	PIRACETAM		0.0553073
E05	M 1-2	AMODIAQUINEDIHYDROCHLORIDE		0.0554259
E04	M 1-2	AMITRIPTYLINEHYDROCHLORIDE		0.055663
C05	M 23-24	GLAFENINE		0.0566116
H02	M 1-2	DIETHYLCARBAMAZINECITRATE		0.0567302
B07	M 17-18	4-METHYLESCULETIN		0.0567302
C06	M 9-10	THALIDOMIDE		0.0570859
B07	M 23-24	NIMUSTINE		0.0576787
D07	M 21-22	ESTRADIOLMETHYLETHER		0.058153
E06	M 7-8	BACAMPICILLINHYDROCHLORIDE		0.058983
E07	M 15-16	CHLOROGENICACID		0.058983
D05	M 5-6	AMINOPYRINE		0.0592201
A02	M 19-20	6,3'-DIMETHOXYFLAVONE		0.0593387
B10	M 11-12	FLUORESCEIN		0.0594573
E11	M 3-4	EQUILIN		0.0609987
A11	M 5-6	PIPERAZINE		0.0611173
F05	M 5-6	ARECOLINEHYDROBROMIDE		0.0611173
F03	M 5-6	STREPTOMYCINSULFATE		0.061473
B07	M 23-24	ACEMETACIN		0.0618287
D05	M 13-14	SULFADOXINE		0.0621844
A02	M 3-4	LEUCOVORINCALCIUM		0.0627772
F08	M 21-22	AMINOCYCLOPROPANECARBOXYLICACID		0.0632515
C10	M 9-10	NABUMETONE		0.0636072
F11	M 15-16	IRIGENIN,7-BENZYLETHER		0.0640815
C08	M 9-10	PENTOXIFYLLINE		0.0649115
H10	M 3-4	KANAMYCINASULFATE		0.0651486
F06	M 23-24	2,4,5-TRICHLOROPHENOXYACETICACID		0.0653858
F07	M 13-14	THIAMYLALSODIUM		0.0653858
H07	M 19-20	DIHYDROCELASTROL		0.0656229
C08	M 5-6	PROMETHAZINEHYDROCHLORIDE		0.0662158
B08	M 11-12	TERBINAFINEHYDROCHLORIDE		0.0665715
E08	M 11-12	UNDECYLENICACID		0.0682314
H10	M 11-12	TETRAMIZOLEHYDROCHLORIDE		0.0696543
G02	M 3-4	OXYPHENBUTAZONE		0.07001
F02	M 7-8	TRAZODONEHYDROCHLORIDE		0.0703657
G06	M 9-10	TENIPOSIDE		0.0711957
A04	M 21-22	APIGENINDIMETHYLETHER		0.0720257
A09	M 17-18	JUGLONE		0.0720257
F02	M 19-20	LUPANYLACIDHYDROCHLORIDE		0.0720257
A08	M 23-24	TOMATINE		0.0729742
G06	M 7-8	ENOXACIN		0.0732114
E06	M 23-24	ACADESINE		0.0740414
D03	M 13-14	DEOXYANDIROBINLACTONE		0.0745156
H11	M 17-18	HUMULENE(alpha)		0.075227
C02	M 5-6	PROCAINAMIDEHYDROCHLORIDE		0.0755828
A06	M 15-16	DIHYDROGAMBOGICACID		0.0762942
B04	M 3-4	MEPENZOLATEBROMIDE		0.0766499
H07	M 21-22	CHRYSAROBIN		0.0771242
G06	M 11-12	FELBAMATE		0.0774799
G07	M 7-8	LISINOPRIL		0.0783099
C06	M 11-12	BISMUTHSUBSALICYLATE		0.0787841
C05	M 3-4	METHSCOPOLAMINEBROMIDE		0.0790213
H11	M 19-20	3,7-DIHYDROXYFLAVONE		0.0792584
A06	M 5-6	PHENYLPROPANOLAMINEHYDROCHLORIDE		0.0803255
G03	M 23-24	7-NITROINDAZOLE		0.0804441
H03	M 5-6	THEOPHYLLINE		0.0805627
E09	M 13-14	FLUROTHYL		0.0807998
F02	M 9-10	MEXILETINEHYDROCHLORIDE		0.0813927
E04	M 11-12	RAMELTEON		0.0815112
H07	M 1-2	CARBACHOL		0.0815112
E05	M 9-10	EZETIMIBE		0.081867
A03	M 15-16	MUNDOSERONE		0.0831712
G03	M 19-20	CYTISINE		0.0836455
C06	M 7-8	SALICIN		0.0837641
G07	M 11-12	LAMOTRIGINE		0.0842383
A02	M 7-8	CEFUROXIMESODIUM		0.0892183
D07	M 1-2	AMANTADINEHYDROCHLORIDE		0.0893368
B05	M 21-22	1-HYDROXY-3,6,7-TRIMETHOXY-2,8-DIPRENYLXANTHONE		0.0898111
B09	M 17-18	CADIN-4-EN-10-OL		0.0901668
D08	M 5-6	PHENETHICILLINPOTASSIUM		0.0902854
A10	M 5-6	TRICHLORMETHIAZIDE		0.0913525
B04	M 3-4	TRISODIUMETHYLENEDIAMINETETRACETATE		0.0918268
C08	M 17-18	QUERCETINTETRAMETHYL(5,7,3',4')ETHER		0.092064
E03	M 13-14	LIPOAMIDE		0.092064
D10	M 19-20	2',3-DIHYDROXY-4,4',6'-TRIMETHOXYCHALCONE		0.0931311
H10	M 21-22	D-PHENYLALANINE		0.0940796
C09	M 11-12	CAPOBENICACID		0.0941982
F05	M 3-4	NYLIDRINHYDROCHLORIDE		0.0945539
F09	M 17-18	TRIGONELLINE		0.0950282
G11	M 7-8	HYCANTHONE		0.0955025
E09	M 23-24	PREGNENOLONE		0.0957396
H08	M 19-20	HIERACIN		0.0978739
E11	M 9-10	PERINDOPRILERBUMINE		0.0979924
G05	M 11-12	ETHYNODIOLDIACETATE		0.0996524
E07	M 7-8	RANITIDINE		0.100601
H03	M 17-18	APIIN		0.101075
G09	M 7-8	CARPROFEN		0.10238
B08	M 15-16	3beta-HYDROXYDEOXODIHYDRODEOXYGEDUNIN		0.102735
D10	M 3-4	NAPROXEN(+)		0.102735
B03	M 7-8	FENBUFEN		0.102972
A09	M 3-4	DOXEPINHYDROCHLORIDE		0.103091
C07	M 1-2	ETHYLPARABEN		0.103091
C10	M 21-22	PERUVOSIDE		0.103921
D10	M 7-8	SULFADIMETHOXINE		0.105225
A02	M 15-16	MANDELICACID,METHYLESTER		0.105699
F03	M 21-22	CAPSANTHIN		0.106055
A05	M 19-20	PTERYXIN		0.106174
G03	M 21-22	CHROMOCARB		0.106411
D05	M 1-2	CLEMASTINE		0.106885
D07	M 19-20	3,5-DIHYDROXYFLAVONE		0.107597
G02	M 7-8	CYCLOBENZAPRINEHYDROCHLORIDE		0.108545
H05	M 19-20	4-O-METHYLPHLORACETOPHENONE		0.109375
C04	M 23-24	SECNIDAZOLE		0.109968
H10	M 7-8	CEFOXITINSODIUM		0.110087
E02	M 15-16	2,6-DIMETHOXYQUINONE		0.110561
H04	M 3-4	IPRATROPIUMBROMIDE		0.111035
G04	M 3-4	HYDROXYUREA		0.111628
H11	M 21-22	PERICIAZINE		0.112221
G03	M 11-12	ISOETHARINEMESYLATE		0.113407
A09	M 7-8	DROPERIDOL		0.113525
D05	M 3-4	MINOXIDIL		0.113644
D04	M 1-2	CINOXACIN		0.113762
H03	M 1-2	BUSULFAN		0.114118
G11	M 21-22	6alpha-METHYLPREDNISOLONEACETATE		0.115541
A04	M 5-6	PHENYLBUTAZONE		0.116015
B06	M 21-22	ESCULETIN		0.116134
C05	M 3-4	ETHACRYNICACID		0.116134
D11	M 21-22	MUNDULONEACETATE		0.117201
A03	M 3-4	LEVONORDEFRIN		0.117556
E08	M 5-6	SODIUMSALICYLATE		0.117556
G04	M 15-16	IRIDIN		0.117556
C10	M 21-22	N-METHYLANTHRANILICACID		0.118149
D09	M 21-22	STIGMASTEROL		0.118861
H11	M 23-24	TELENZEPINEHYDROCHLORIDE		0.119454
H02	M 23-24	DROFENINEHYDROCHLORIDE		0.120284
D05	M 19-20	2',5'-DIHYDROXY-4-METHOXYCHALCONE		0.120758
H09	M 5-6	CINCHONINE		0.120758
E08	M 17-18	ANABASINEHYDROCHLORIDE		0.121469
H09	M 11-12	TACRINEHYDROCHLORIDE		0.122181
E11	M 23-24	TRIADIMEFON		0.122536
D06	M 5-6	PYRIMETHAMINE		0.124552
H06	M 21-22	HEXAMETHONIUMBROMIDE		0.125026
H11	M 15-16	SPHONDIN		0.125145
G08	M 7-8	PARAROSANILINEPAMOATE		0.125263
C07	M 11-12	MELENGESTROLACETATE		0.125619
C04	M 17-18	DIFUCOLHEXAMETHYLETHER		0.126805
C07	M 17-18	XANTHOPTERIN		0.129413
D09	M 3-4	FUSIDICACID		0.130125
G08	M 9-10	AMITRAZ		0.130243
A07	M 23-24	LEVULINICACID,3-BENZYLIDENYL-		0.130481
B10	M 7-8	PIPERIDOLATEHYDROCHLORIDE		0.131073
G07	M 11-12	OXANTELPAMOATE		0.131785
F03	M 7-8	MENTHOL(-)		0.132378
A04	M 7-8	CEFAMANDOLESODIUM		0.132496
B10	M 11-12	PREGNENOLONESUCCINATE		0.132852
H02	M 13-14	OLEANOICACID		0.135105
H02	M 17-18	SINAPICACIDMETHYLETHER		0.135342
H02	M 7-8	FOSCARNETSODIUM		0.13546
B07	M 17-18	EPI(13)TORULOSOL		0.135579
C03	M 17-18	CHRYSINDIMETHYLETHER		0.135935
C02	M 15-16	12a-HYDROXY-9-DEMETHYLMUNDUSERONE-8-CARBOXYLICACID		0.136409
A03	M 5-6	PHENOLPHTHALEIN		0.136528
C02	M 1-2	LINDANE		0.137595
C11	M 3-4	DEXAMETHASONEACETATE		0.137595
E07	M 5-6	ADENOSINEPHOSPHATE		0.138069
H09	M 21-22	alpha-DIHYDROGEDUNOL		0.139966
D08	M 7-8	MEPHENESIN		0.140559
C06	M 3-4	ETHAMBUTOLHYDROCHLORIDE		0.140796
E11	M 3-4	HETACILLINPOTASSIUM		0.141508
G04	M 7-8	BETAMETHASONE17,21-DIPROPIONATE		0.141745
C08	M 3-4	METHYLPREDNISOLONE		0.141982
C04	M 15-16	beta-SITOSTEROL		0.1421
G06	M 5-6	SULFISOXAZOLE		0.1421
B02	M 13-14	GEDUNIN		0.142219
A03	M 7-8	LOMEFLOXACINHYDROCHLORIDE		0.142456
G10	M 15-16	4'-METHOXYFLAVONE		0.142575
G04	M 13-14	PTAEROXYLIN		0.142812
D08	M 13-14	1,2alpha-EPOXYDEACETOXYDIHYDROGEDUNIN		0.145065
C03	M 19-20	KASUGAMYCINHYDROCHLORIDE		0.146487
E06	M 13-14	THIOPENTALSODIUM		0.146487
B11	M 3-4	METHIMAZOLE		0.147317
F06	M 5-6	SULFACETAMIDE		0.147436
F11	M 23-24	7-OXOCHOLESTEROL		0.147436
E04	M 13-14	NITRENDIPINE		0.149096
B10	M 9-10	LITHIUMCITRATE		0.150163
F09	M 1-2	BACLOFEN		0.150993
G03	M 15-16	RETUSIN7-METHYLETHER		0.15123
C10	M 17-18	KINETIN		0.153602
B05	M 17-18	7,2'-DIHYDROXYFLAVONE		0.15372
C07	M 7-8	PROGLUMIDE		0.153957
C07	M 21-22	10-HYDROXYCAMPTOTHECIN		0.154432
B08	M 15-16	CELASTROL		0.155736
F08	M 13-14	DEOXYGEDUNIN		0.156684
E07	M 21-22	6,7-DICHLORO-3-HYDROXY-2-QUINOXALINECARBOXYLICACID		0.15704
F04	M 19-20	GINKGOLICACID		0.157752
C07	M 19-20	BENZYLISOTHIOCYANATE		0.159174
G09	M 21-22	EUGENYLBENZOATE		0.159174
G11	M 3-4	INDOPROFEN		0.159412
B02	M 21-22	DIHYDROJASMONICACID		0.16036
E11	M 1-2	ANTHRALIN		0.161427
D08	M 7-8	MEFLOQUINE		0.161546
D06	M 9-10	ESTROPIPATE		0.161783
G09	M 15-16	VIOLASTYRENE		0.161902
G08	M 5-6	TAMOXIFENCITRATE		0.162257
D06	M 21-22	ESTRADIOLDIACETATE		0.16285
B02	M 17-18	CHRYSIN		0.163087
G02	M 5-6	NALIDIXICACID		0.164036
G07	M 5-6	LIOTHYRONINE		0.164391
F04	M 7-8	THONZYLAMINEHYDROCHLORIDE		0.165221
H06	M 13-14	DEOXYCHOLICACID		0.16534
D04	M 17-18	GEDUNOL		0.166051
B06	M 23-24	DIMAPRITDIHYDROCHLORIDE		0.16617
H07	M 17-18	PHENACYLAMINEHYDROCHLORIDE		0.166407
G10	M 3-4	PARACHLOROPHENOL		0.166644
C07	M 1-2	CHLORPHENIRAMINE(S)MALEATE		0.167119
B10	M 21-22	QUERCETINPENTAMETHYLETHER		0.167237
C08	M 21-22	SUPROFENMETHYLESTER		0.167711
C10	M 1-2	ACETAZOLAMIDE		0.167711
F05	M 17-18	NORHARMAN		0.168067
B11	M 5-6	PROBENECID		0.168541
H03	M 19-20	UVAOL		0.168779
E03	M 7-8	TIAPRIDEHYDROCHLORIDE		0.169134
G11	M 17-18	3-HYDROXYFLAVONE		0.169253
A02	M 1-2	SALSALATE		0.169609
C06	M 1-2	CHLOROXYLENOL		0.17032
D05	M 13-14	DEOXYGEDUNOLACETATE		0.170439
H10	M 19-20	RHIZOCARPICACID		0.170557
H02	M 21-22	URIDINETRIPHOSPHATETRISODIUM		0.170676
D07	M 5-6	PHENACETIN		0.171743
F03	M 3-4	NOSCAPINEHYDROCHLORIDE		0.172217
H02	M 15-16	DEHYDROROTENONE		0.172217
H07	M 21-22	SODIUMTHIOGLYCOLATE		0.172691
E03	M 23-24	SPAGLUMICACID		0.172929
E09	M 11-12	CEFONICIDSODIUM		0.17364
C09	M 1-2	CHLORPROPAMIDE		0.174707
G11	M 11-12	DENATONIUMBENZOATE		0.174944
E07	M 7-8	BENDROFLUMETHIAZIDE		0.175537
C06	M 23-24	FENDILINEHYDROCHLORIDE		0.176367
E10	M 21-22	ESTRAGOLE		0.176604
A02	M 1-2	GRISEOFULVIN		0.17696
G09	M 19-20	LOGANIN		0.177908
A08	M 15-16	ANGOLENSIN(R)		0.178027
D10	M 7-8	ADIPHENINEHYDROCHLORIDE		0.178146
E10	M 23-24	2-THIOURACIL		0.178264
H03	M 13-14	DIETHYLTOLUAMIDE		0.178857
H08	M 1-2	CARBAMAZEPINE		0.179687
G10	M 3-4	INDOMETHACIN		0.180043
C08	M 23-24	2,3-DIMERCAPTOSUCCINICACID		0.180873
E03	M 7-8	SULFAMONOMETHOXINE		0.181228
A08	M 19-20	CAMPTOTHECIN		0.181347
C04	M 21-22	EUPHORBIASTEROID		0.181584
C02	M 3-4	ESTRADIOLVALERATE		0.181821
B06	M 11-12	VECURONIUMBROMIDE		0.182058
D07	M 1-2	CLINDAMYCINHYDROCHLORIDE		0.182651
C02	M 3-4	METHOCARBAMOL		0.18277
B08	M 17-18	ALPINETINMETHYLETHER		0.183481
A09	M 5-6	PINDOLOL		0.186208
A06	M 17-18	VINCAMINE		0.187038
B11	M 21-22	ACACETINDIACETATE		0.187157
H02	M 13-14	GLYBURIDE		0.187631
F03	M 5-6	OUABAIN		0.18775
G09	M 7-8	PERHEXILINEMALEATE		0.18775
B09	M 11-12	DESLORATIDINE		0.187868
F05	M 5-6	SULFABENZAMIDE		0.187868
C11	M 19-20	SAFROLE		0.187868
F03	M 13-14	TRIMETHADIONE		0.188935
C11	M 7-8	BETAINEHYDROCHLORIDE		0.189528
D09	M 21-22	ESTRADIOL-3-SULFATE,SODIUMSALT		0.189647
A02	M 17-18	STICTICACID		0.189884
E10	M 13-14	TIGOGENIN		0.19107
F02	M 15-16	DEOXYSAPPANONEB7,4'-DIMETHYLETHER		0.192018
D08	M 15-16	EPICATECHINMONOGALLATE		0.192493
B04	M 1-2	SANGUINARINESULFATE		0.192611
C03	M 1-2	MITOTANE		0.192848
A09	M 5-6	TRIAMTERENE		0.192848
H03	M 13-14	FRIEDELIN		0.194627
A02	M 21-22	LUPEOL		0.194864
E06	M 1-2	CRESOL		0.195338
H04	M 23-24	PIPEMIDICACID		0.195812
G02	M 19-20	PHYSCION		0.19605
C11	M 17-18	NARINGIN		0.196287
H08	M 15-16	DEOXYSAPPANONEB7,3'-DIMETHYLETHERACETATE		0.198777
F11	M 17-18	LARIXINICACID		0.199132
E04	M 19-20	ASIATICACID		0.199844
D03	M 5-6	ACETARSOL		0.200081
G06	M 3-4	NORETHYNODREL		0.200674
H09	M 17-18	LAPACHOL		0.200911
E04	M 17-18	DEHYDROABIETAMIDE		0.20103
G03	M 1-2	BENZOCAINE		0.201148
E02	M 13-14	FLUCONAZOLE		0.201978
C09	M 3-4	METHYLTHIOURACIL		0.202334
B02	M 19-20	HARMOLHYDROCHLORIDE		0.203045
D02	M 17-18	BERGAPTEN		0.203164
E11	M 11-12	RABEPRAZOLESODIUM		0.20352
H06	M 21-22	CHRYSOPHANOL		0.203875
F06	M 13-14	OCTISALATE		0.204824
D11	M 1-2	CLOXACILLINSODIUM		0.205417
G04	M 1-2	BENZTHIAZIDE		0.208499
G10	M 9-10	ASPARTAME		0.209804
C06	M 21-22	EPICATECHINPENTAACETATE		0.210041
B04	M 23-24	KYNURENICACID		0.210159
E10	M 7-8	RONIDAZOLE		0.210871
C03	M 7-8	TROLEANDOMYCIN		0.211227
D04	M 21-22	AZOBENZENE		0.212175
G08	M 5-6	ALLANTOIN		0.212531
E06	M 23-24	GABOXADOLHYDROCHLORIDE		0.213005
H05	M 15-16	alpha-HYDROXYDEOXYCHOLICACID		0.214191
D11	M 19-20	HINOKITIOL		0.214546
F02	M 17-18	HARMANE		0.214784
E05	M 5-6	ROXARSONE		0.216206
G07	M 3-4	NEOMYCINSULFATE		0.216206
H06	M 17-18	d,l-threo-3-HYDROXYASPARTICACID		0.216325
E03	M 13-14	ETANIDAZOLE		0.217274
B03	M 1-2	HYDRASTININEHYDROCHLORIDE		0.217392
D02	M 19-20	PARTHENOLIDE		0.217629
B10	M 23-24	3-METHYLXANTHINE		0.217629
C03	M 21-22	PEONOLMETHYLETHER		0.218104
D06	M 7-8	PIRENZEPINEHYDROCHLORIDE		0.218459
E02	M 15-16	PURPUROGALLIN		0.219882
E11	M 7-8	SULFAMETER		0.219882
C09	M 21-22	3-METHOXYCATECHOL		0.220356
G02	M 17-18	LITHOCHOLICACID		0.220712
E02	M 9-10	RIZATRIPTANBENZOATE		0.220831
E08	M 1-2	CYCLIZINE		0.221898
B10	M 17-18	2-METHYLENE-5-(2,5-DIOXOTETRAHYDROFURAN-3-YL)-6-OXO--10,10-DIMETHYLBICYCLO[7:2:0]UNDECANE		0.222728
G11	M 7-8	TRETINON		0.222728
C06	M 21-22	LAPPACONITINE		0.222846
B06	M 7-8	AZACITIDINE		0.222965
D06	M 9-10	SELAMECTIN		0.224506
E08	M 3-4	GUANETHIDINESULFATE		0.225455
E07	M 23-24	BAMBUTEROLHYDROCHLORIDE		0.226285
D03	M 21-22	HYDROXYPROGESTERONE		0.226403
D02	M 13-14	EPOXYGEDUNIN		0.227471
G10	M 5-6	ADENINE		0.228301
G11	M 5-6	AMINACRINE		0.229368
D09	M 11-12	PRAVASTATINSODIUM		0.231621
F03	M 15-16	ETHYLEVERNINATE		0.232095
H09	M 1-2	DIMENHYDRINATE		0.232688
B08	M 11-12	ACAMPROSATECALCIUM		0.232806
E10	M 21-22	CYCLOCREATINE		0.233281
C11	M 21-22	PIMETHIXENEMALEATE		0.235178
F09	M 23-24	3,3'-DIINDOLYLMETHANE		0.23577
A10	M 19-20	TETRANDRINE		0.236245
G02	M 7-8	TOLAZAMIDE		0.2366
E09	M 1-2	AMPROLIUM		0.236838
D10	M 1-2	CLOTRIMAZOLE		0.236956
F09	M 13-14	DEACETOXY(7)-7-OXOKHIVORINICACID		0.238498
D05	M 19-20	AZADIRACHTIN		0.238853
C11	M 17-18	SANTONIN		0.23909
E05	M 1-2	CORTISONEACETATE		0.239328
A08	M 17-18	ISOPIMPINELLIN		0.239446
G04	M 9-10	PAROXETINEHYDROCHLORIDE		0.240039
F09	M 21-22	GUAIOL(-)		0.240632
C08	M 7-8	BENZOICACID		0.24241
G08	M 21-22	CLOVANEDIOLDIACETATE		0.242648
G08	M 9-10	ALAPROCLATE		0.243122
A05	M 15-16	GAMBOGICACIDAMIDE		0.24324
E07	M 3-4	NITROMIDE		0.243478
F07	M 9-10	RIBAVIRIN		0.243952
C04	M 19-20	SHIKIMICACID		0.243952
E06	M 21-22	CINEOLE		0.244426
B07	M 15-16	FORMONONETIN		0.245019
G05	M 3-4	OXYMETAZOLINEHYDROCHLORIDE		0.245375
D08	M 21-22	INOSINE		0.245967
A10	M 21-22	DERRUSNIN		0.246679
D05	M 15-16	THEAFLAVIN		0.246797
D06	M 19-20	PATULIN		0.247272
H10	M 23-24	TRIFLUMURON		0.247865
C04	M 7-8	ASCORBICACID		0.247983
D09	M 3-4	NAPHAZOLINEHYDROCHLORIDE		0.248339
B04	M 1-2	CEPHRADINE		0.248932
E11	M 5-6	MYCOPHENOLICACID		0.249169
C02	M 13-14	CARAPIN-8(9)-ENE		0.250117
G03	M 19-20	TANGERITIN		0.250236
D04	M 21-22	CINNAMICACID		0.25071
G10	M 7-8	METHAPYRILENEHYDROCHLORIDE		0.250829
B05	M 7-8	ZIDOVUDINE[AZT]		0.250947
B11	M 11-12	NIACINAMIDE		0.251066
G04	M 7-8	RETINOL		0.251303
E03	M 17-18	3-OXOURSAN(28-13)OLIDE		0.251422
B06	M 23-24	BENFLUOREXHYDROCHLORIDE		0.25154
G03	M 5-6	BUTAMBEN		0.251777
A07	M 23-24	FORMESTANE		0.252133
E11	M 19-20	BAEOMYCESICACID		0.2532
A02	M 23-24	N-HYDROXYMETHYLNICOTINAMIDE		0.2532
D06	M 23-24	L-BUTHIONINESULFOXIMINE		0.253319
H06	M 15-16	STIGMASTA-4,22-DIEN-3-ONE		0.253319
H08	M 17-18	METHYLROBUSTONE		0.25403
H09	M 19-20	HEXAMETHYLQUERCETAGETIN		0.254149
A04	M 21-22	TETRAC		0.254386
C06	M 15-16	5alpha-ANDROSTAN-3,17-DIONE		0.254386
H10	M 17-18	KINETINRIBOSIDE		0.255572
C08	M 19-20	PLUMBAGIN		0.25569
G03	M 13-14	FINASTERIDE		0.257232
H07	M 23-24	THIODIGLYCOL		0.257232
A03	M 1-2	GALLICACID		0.257587
H03	M 19-20	SECURININE		0.257587
A03	M 21-22	GITOXIGENIN		0.257706
A02	M 17-18	ISOPEONOL		0.258299
E03	M 17-18	LATHOSTEROL		0.258299
B07	M 1-2	QUININEETHYLCARBONATE		0.25901
H04	M 23-24	MECYSTEINEHYDROCHLORIDE		0.259366
G03	M 21-22	2-METHOXY-5(6)EPOXY-TETRAHYDROCARYOPHYLLENE		0.261263
E08	M 23-24	p-CHLOROPHENYLALANINE		0.261737
C08	M 1-2	COUMARIN		0.261856
F02	M 13-14	PICROTIN		0.262686
B03	M 21-22	2',4'-DIHYDROXY-6'-METHOXYACETOPHENONE		0.262804
C10	M 23-24	FOSFOSAL		0.263753
G05	M 5-6	SULFINPYRAZONE		0.26399
A03	M 17-18	2-HYDROXY-3,4-DIMETHOXYBENZOICACID		0.265176
D06	M 1-2	ALVERINECITRATE		0.265413
D05	M 17-18	PELLETIERINEHYDROCHLORIDE		0.266243
A03	M 23-24	CACODYLICACID		0.266243
C11	M 11-12	ETHOXZOLAMIDE		0.266361
D07	M 23-24	AMINOETHOXYDIPHENYLBORANE		0.267666
D11	M 17-18	3-HYDROXY-4-(SUCCIN-2-YL)-CARYOLANEdelta-LACTONE		0.268851
G03	M 13-14	3beta-ACETOXYDEOXODIHYDROGEDUNIN		0.269089
B07	M 21-22	PANGAMICACIDSODIUM		0.269563
D09	M 23-24	SULFAPHENAZOLE		0.269563
A09	M 3-4	MECLIZINEHYDROCHLORIDE		0.2698
H02	M 19-20	SOLANESYLACETATE		0.269919
H07	M 23-24	AMINOETHYLISOTHIOUREADIHYDROBROMIDE		0.270156
D08	M 11-12	GEMIFLOXACINMESYLATE		0.272646
E10	M 1-2	ANTAZOLINEPHOSPHATE		0.273239
F07	M 15-16	2-BENZOYL-5-METHOXYBENZOQUINONE		0.275017
B04	M 21-22	AVOCADANOFURAN		0.27561
F02	M 13-14	PROSCILLARIDIN		0.276084
G05	M 17-18	VISNAGIN		0.276677
F04	M 15-16	ACACETIN		0.276796
G07	M 21-22	AMBROXOLHYDROCHLORIDE		0.277507
G05	M 13-14	ETHAMIVAN		0.279523
E04	M 5-6	ACONITINE		0.27976
B07	M 5-6	TRIPELENNAMINECITRATE		0.280827
G09	M 9-10	ACETRIAZOICACID		0.282131
H10	M 15-16	SOLIDAGENONE		0.283198
F05	M 23-24	CARBIMAZOLE		0.283791
G09	M 17-18	COSMOSIIN		0.284503
A05	M 9-10	TRIMETOZINE		0.285688
C07	M 13-14	SWIETENOLIDEDIACETATE		0.287111
F08	M 11-12	ETIDRONATEDISODIUM		0.288297
F03	M 19-20	LUPANINEPERCHLORATE		0.289483
C04	M 13-14	GLYCOPYRROLATE		0.28972
C11	M 7-8	CARBETAPENTANECITRATE		0.29138
G03	M 17-18	ACONITICACID		0.291973
A02	M 23-24	THIOCTICACID		0.292091
E05	M 19-20	GLUCITOL-4-GUCOPYANOSIDE		0.292684
F11	M 1-2	DESIPRAMINEHYDROCHLORIDE		0.294225
E10	M 11-12	METHYLPHENIDATEHYDROCHLORIDE		0.294344
G05	M 1-2	BENZTROPINE		0.294581
F07	M 19-20	EVOXINE		0.295292
F11	M 23-24	VALERYLSALYCILATE		0.295885
H05	M 1-2	CAMPHOR(1R)		0.296004
D07	M 7-8	PRAMOXINEHYDROCHLORIDE		0.296478
E09	M 19-20	CAFESTOL		0.296597
B03	M 17-18	6,4'-DIHYDROXYFLAVONE		0.297308
A10	M 7-8	LIOTHYRONINE(L-isomer)SODIUM		0.298138
C06	M 19-20	QUEBRACHITOL		0.298257
B11	M 21-22	CREATININE		0.298494
H05	M 13-14	NICOTINEDITARTRATE		0.29885
D08	M 17-18	CHRYSANTHEMYLALCOHOL		0.299442
H07	M 13-14	FRAXIDINMETHYLETHER		0.299798
D09	M 17-18	URSOCHOLANICACID		0.301221
D04	M 15-16	ANTIAROL		0.30134
G08	M 11-12	RALOXIFENEHYDROCHLORIDE		0.301814
G09	M 17-18	ENOXOLONE		0.30217
B10	M 9-10	SEMUSTINE		0.303
A06	M 19-20	MARMESINACETATE		0.304422
C10	M 7-8	BENZOYLPEROXIDE		0.304897
G05	M 5-6	IODIPAMIDE		0.305015
C11	M 5-6	PROPYLTHIOURACIL		0.305489
A10	M 5-6	PIPERACILLINSODIUM		0.305845
B05	M 5-6	TRIMETHOPRIM		0.306438
G08	M 3-4	IMIPRAMINEHYDROCHLORIDE		0.306675
D05	M 11-12	DIPERODONHYDROCHLORIDE		0.307387
D10	M 23-24	TOLPERISONEHYDROCHLORIDE		0.308217
H03	M 23-24	BUFEXAMAC		0.308335
E11	M 13-14	MEPARTRICIN		0.309165
F05	M 21-22	p-FLUOROPHENYLALANINE		0.309877
A05	M 7-8	FLUMEQUINE		0.310707
C09	M 1-2	ACETAMINOPHEN		0.312841
A09	M 9-10	HYDROCORTISONEBUTYRATE		0.313671
F08	M 15-16	ERGOSTEROL		0.314738
G08	M 17-18	APOTOXICAROL		0.314856
H11	M 13-14	LANATOSIDEC		0.316279
B06	M 1-2	CHLORAMBUCIL		0.316516
G06	M 21-22	PRIDINOLMETHANESULFONATE		0.316516
G09	M 15-16	AVOCADYNEACETATE		0.317228
H04	M 17-18	PICROTOXININ		0.318058
F05	M 21-22	HYDROQUINIDINE		0.319006
A04	M 9-10	CHLOROGUANIDEHYDROCHLORIDE		0.319481
G09	M 3-4	PAPAVERINEHYDROCHLORIDE		0.320074
H03	M 21-22	OXOTREMORINESESQUIFUMARATE		0.321022
G11	M 21-22	15-NORCARYOPHYLLEN-3-ONE		0.321615
C02	M 13-14	ASCORBYLPALMITATE		0.322208
F06	M 15-16	3-METHYLORSELLINICACID		0.322208
F08	M 19-20	LUPININE		0.323394
H11	M 13-14	1,7-DIDEACETOXY-1,7-DIOXOKHIVORIN		0.324579
G11	M 23-24	RAMIFENAZONE		0.325172
H04	M 1-2	CAFFEINE		0.326595
A02	M 15-16	COTARNINECHLORIDE		0.326713
A08	M 19-20	RHETSININE		0.326832
G04	M 5-6	CEFACLOR		0.328373
B03	M 13-14	NIZATIDINE		0.328966
D08	M 11-12	METHYLENEBLUE		0.330508
D05	M 1-2	ALLOPURINOL		0.331219
B04	M 5-6	PRAZIQUANTEL		0.333116
B04	M 17-18	6,7-DIHYDROXYFLAVONE		0.33359
H03	M 15-16	DUARTIN(-)		0.333828
E09	M 21-22	4-NAPHTHALIMIDOBUTYRICACID		0.334895
A05	M 21-22	PROPARGITE		0.335132
G10	M 19-20	DIOSMETIN		0.335132
B11	M 23-24	DIPLOSALSALATE		0.335132
C05	M 19-20	11a-ACETOXYPROGESTERONE		0.33525
G07	M 19-20	PURPURIN		0.33608
B05	M 13-14	KHAYANTHONE		0.336792
E11	M 23-24	REBAMIPIDE		0.337148
B06	M 19-20	ELLAGICACID		0.338808
G02	M 23-24	CYPROTERONE		0.338926
C09	M 13-14	DEOXYKHIVORIN		0.339282
E11	M 15-16	HERNIARIN		0.339519
H02	M 15-16	HAEMATOXYLINPENTAACETATE		0.339638
G10	M 17-18	PYROCATECHUICACID		0.339756
H04	M 15-16	3beta-HYDROXY-23,24-BISNORCHOL-5-ENICACID		0.341535
A04	M 9-10	NALTREXONEHYDROCHLORIDE		0.34189
H08	M 23-24	RETINYLACETATE		0.342128
D05	M 21-22	TODRALAZINEHYDROCHLORIDE		0.342246
H05	M 13-14	OXONITINE		0.342365
B03	M 5-6	POLYMYXINBSULFATE		0.343313
B03	M 9-10	SULFANILATEZINC		0.34355
B11	M 19-20	NEROLIDOL		0.34355
D05	M 23-24	EPICHOLESTANOL		0.343906
H06	M 23-24	HEPTAMINOLHYDROCHLORIDE		0.345922
H08	M 1-2	DIHYDROSTREPTOMYCINSULFATE		0.347582
H11	M 1-2	CARISOPRODOL		0.347819
F07	M 15-16	DIPHENYLUREA		0.348056
G11	M 15-16	ARTHONIOICACID		0.349835
	M 17-18	DMSO		0.350516
D10	M 11-12	PREDNISOLONEHEMISUCCINATE		0.350902
D09	M 1-2	CLONIDINEHYDROCHLORIDE		0.351732
H10	M 1-2	CARBINOXAMINEMALEATE		0.352562
A02	M 13-14	ANDIROBIN		0.35351
H10	M 13-14	GITOXIGENINDIACETATE		0.353747
E03	M 19-20	GARLICIN		0.354103
C09	M 23-24	TRIMEBUTINEMALEATE		0.354814
B02	M 1-2	TESTOSTERONE		0.35517
H09	M 17-18	DERRUSTONE		0.355644
G02	M 17-18	QUASSIN		0.356237
E10	M 15-16	ANHYDROBRAZILICACID		0.356356
H08	M 23-24	DICYCLOHEXYLUREA		0.356712
E07	M 13-14	ALLOPREGNANOLONE		0.358016
B10	M 19-20	ASTRAGALOSIDEIV		0.35849
A10	M 23-24	METHOPRENE(S)		0.359794
D02	M 21-22	ANDROSTA-1,4-DIEN-3,17-DIONE		0.359794
E04	M 17-18	CITRULLINE		0.360269
G05	M 15-16	KUHLMANNIN		0.360506
C10	M 15-16	CITRININ		0.361336
D11	M 23-24	2,2'-AZO-bis-2-AMINOPROPANE		0.362047
F07	M 21-22	MENTHYLBENZOATE		0.363114
G10	M 13-14	OBLIQUIN		0.363707
A06	M 19-20	ABIETICACID		0.363826
B03	M 21-22	DIGITONIN		0.364181
D03	M 23-24	6-PHENYL-4-AZOBICYCLO[5.4.0]UNDECA-7,9,11-TRIENE-9,10-DIOL		0.3643
A03	M 19-20	ANTIMYCINA(A1shown)		0.364774
G03	M 1-2	DEXAMETHASONESODIUMPHOSPHATE		0.365249
E11	M 1-2	CYCLOSERINE		0.365367
H04	M 13-14	PANTOTHENICACID(d)Nasalt		0.365486
C07	M 15-16	PERSEITOL		0.365723
H03	M 21-22	XYLOSE		0.366434
D10	M 19-20	SPERMIDINETRIHYDROCHLORIDE		0.366553
F08	M 23-24	METHIONYL-LEUCYLPHENYLALANINEACETATE		0.366909
F04	M 17-18	HELENINE		0.367027
A05	M 21-22	PEONIFLORIN		0.367501
E08	M 1-2	AMPICILLINSODIUM		0.368213
C08	M 23-24	TRICHLORMETHINE		0.369161
G06	M 3-4	HYOSCYAMINE		0.369517
A09	M 21-22	4-NONYLPHENOL		0.371059
B04	M 13-14	2,6-DI-t-BUTYL-4-METHYLPHENOL		0.371533
E06	M 17-18	BISABOLOL		0.372244
G06	M 1-2	DIBUCAINEHYDROCHLORIDE		0.372244
G08	M 11-12	PHENFORMINHYDROCHLORIDE		0.372481
A09	M 7-8	BEZAFIBRATE		0.3726
F05	M 1-2	ATROPINESULFATE		0.372719
E09	M 15-16	ALIZARIN		0.373193
B03	M 13-14	DEACETOXY-7-OXOGEDUNIN		0.373193
E02	M 13-14	TOTAROL		0.373311
C11	M 13-14	KHIVORIN		0.373667
F02	M 17-18	HESPERIDIN		0.373904
H06	M 13-14	DIATRIZOICACID		0.374378
A03	M 19-20	APHYLLICACID		0.374616
G08	M 13-14	ISOTRETINON		0.37509
C11	M 19-20	PIPLARTINE		0.375801
G05	M 19-20	3-HYDROXY-3',4'-DIMETHOXYFLAVONE		0.376513
G07	M 21-22	3,7-EPOXYCARYOPHYLLAN-6-ONE		0.37675
F05	M 13-14	3,16-DIDEOXYMEXICANOLIDE-3beta-DIOL		0.376868
H05	M 21-22	N-METHYL-D-ASPARTICACID(NMDA)		0.377224
H11	M 17-18	N-METHYLISOLEUCINE		0.37758
B09	M 1-2	MITOMYCINC		0.378291
C08	M 11-12	PHTHALYLSULFACETAMIDE		0.379003
H10	M 23-24	MECLOFENOXATEHYDROCHLORIDE		0.379003
D06	M 13-14	AZTREONAMbis		0.379951
F05	M 15-16	EPOXY(4,5alpha)-4,5-DIHYDROSANTONIN		0.380426
G08	M 1-2	BETAMETHASONEVALERATE		0.381256
A03	M 7-8	ETOPOSIDE		0.382323
A06	M 23-24	ISORESERPINE		0.382441
D02	M 7-8	FAMPRIDINE		0.383153
G07	M 23-24	ETHIONINE		0.383745
A08	M 3-4	DOPAMINEHYDROCHLORIDE		0.384338
F06	M 21-22	LIMONIN		0.384338
A09	M 21-22	NORSTICTICACIDTRIACETATE		0.385405
	M 15-16	DMSO		0.386191
A05	M 19-20	CADAVERINETARTRATE		0.386828
F10	M 23-24	4-AMINOETHYLBENZENESULFONYLFLUORIDEHYDROCHLORIDE		0.386828
H10	M 13-14	EUCATROPINEHYDROCHLORIDE		0.386947
E09	M 15-16	METHYLXANTHOXYLIN		0.38754
E10	M 19-20	RHODOCLADONICACID		0.390385
G05	M 1-2	DIBENZOTHIOPHENE		0.390623
G05	M 9-10	ZOLMITRIPTAN		0.391571
F06	M 17-18	DJENKOLICACID		0.392283
G10	M 21-22	3-PINANONEOXIME		0.39252
B05	M 13-14	SULFANITRAN		0.393468
D05	M 23-24	4-(3-BUTOXY-4-METHOXYBENZYL)IMIDAZOLIDIN-2-ONE		0.393705
A04	M 7-8	DEHYDROCHOLICACID		0.396314
G09	M 11-12	CEFPODOXIMEPROXETIL		0.396314
B03	M 1-2	CEPHAPIRINSODIUM		0.396432
H08	M 17-18	HYDROCOTARNINEHYDROBROMIDE		0.397262
E05	M 21-22	METAMPICILLINSODIUM		0.398448
C10	M 19-20	MANGIFERIN		0.398922
B07	M 11-12	ALISKIRENHEMIFUMARATE		0.399041
D02	M 15-16	EPIAFZELECHINTRIMETHYLETHER		0.399278
B10	M 5-6	PRIMIDONE		0.400938
E04	M 1-2	COLISTIMETHATESODIUM		0.401294
A02	M 9-10	MIDODRINEHYDROCHLORIDE		0.402124
A06	M 1-2	DESOXYCORTICOSTERONEACETATE		0.402598
C02	M 17-18	3-AMINO-beta-PINENE		0.402717
E07	M 15-16	ROCCELLICACID		0.403191
B10	M 21-22	N-METHYLBENZYLAMINEHYDROCHLORIDE		0.403428
F03	M 17-18	EPIANDROSTERONE		0.403547
G07	M 7-8	ETHISTERONE		0.403784
G02	M 23-24	L-PHENYLALANINOL		0.404614
A08	M 23-24	N-ACETYLPROLINE		0.404851
D11	M 17-18	CHOLICACID		0.405918
G07	M 17-18	USNICACID		0.406155
B09	M 3-4	METHENAMINE		0.406511
G05	M 7-8	EDOXUDINE		0.406629
B04	M 19-20	SCOPOLETIN		0.407222
C09	M 23-24	DROPROPIZINE		0.407341
D04	M 13-14	REPAGLINIDE		0.407578
G05	M 23-24	HYGROMYCINB		0.408289
G04	M 17-18	RHODINYLACETATE		0.408408
D03	M 19-20	3,4'-DIHYDROXYFLAVONE		0.408645
B02	M 23-24	TRIMEDLURE		0.409594
E02	M 7-8	SULFAGUANIDINE		0.409594
E07	M 1-2	CROMOLYNSODIUM		0.411017
C04	M 19-20	SALVINORINA		0.411017
G10	M 11-12	AMINOPENTAMIDE		0.411965
G08	M 1-2	DICLOXACILLINSODIUM		0.412084
	M 23-24	DMSO		0.412513
B05	M 1-2	CETYLPYRIDINIUMCHLORIDE		0.412677
G06	M 1-2	beta-CAROTENE		0.413388
A07	M 15-16	DECAHYDROGAMBOGICACID		0.413506
F08	M 17-18	KYNURENINE		0.415522
D04	M 15-16	EPIGALLOCATECHIN		0.416471
B10	M 1-2	CHLORCYCLIZINEHYDROCHLORIDE		0.416589
F11	M 13-14	RITANSERIN		0.417775
G02	M 21-22	3-NOR-3-OXOPANASINSAN-6-OL		0.420265
H02	M 23-24	2-AMINOGUANIDINEHEMISULFATE		0.420502
F08	M 15-16	7,4'-DIMETHOXYISOFLAVONE		0.420976
B04	M 19-20	18-AMINOABIETA-8,11,13-TRIENESULFATE		0.421095
G09	M 21-22	NIFENAZONE		0.421095
F05	M 7-8	THIAMPHENICOL		0.421332
F11	M 21-22	S-(1,2-DICARBOXYETHYL)GLUTATHIONE		0.421451
F03	M 23-24	PHENYLBUTYRICACID		0.421688
G02	M 9-10	OXAPROZIN		0.422518
D02	M 13-14	DEBRISOQUINSULFATE		0.423585
C10	M 11-12	ACETOHEXAMIDE		0.423941
B03	M 19-20	CRUSTECDYSONE		0.424059
A06	M 1-2	GLUTAMINE(L)		0.424178
G05	M 21-22	3,7-EPOXYCARYOPHYLLAN-6-OL		0.424415
G07	M 17-18	GLUTAMINE(D)		0.424415
G10	M 1-2	DICYCLOMINEHYDROCHLORIDE		0.424652
G10	M 17-18	1R,9S-HYDRASTINE		0.425601
D07	M 23-24	ANHYDROGLUCOSE		0.426193
	M 19-20	DMSO		0.426401
B11	M 19-20	DEMETHYLNOBILETIN		0.426549
E11	M 19-20	TRIPTOPHENOLIDE		0.426905
H02	M 21-22	GUVACINEHYDROCHLORIDE		0.427023
H04	M 15-16	NONICACID		0.428091
A08	M 1-2	MEGLUMINE		0.429158
A03	M 17-18	EUPARIN		0.429751
B03	M 7-8	CARBOPLATIN		0.431292
F09	M 15-16	ERGOSTEROLACETATE		0.431292
E03	M 21-22	MUCICACID		0.432241
E06	M 19-20	RUBESCENSINA		0.432359
F09	M 21-22	L-LEUCYL-L-ALANINE		0.432359
G06	M 21-22	2-HYDROXY-5(6)EPOXY-TETRAHYDROCARYOPHYLLENE		0.432478
C11	M 1-2	ACETOHYDROXAMICACID		0.432596
E05	M 7-8	RITODRINEHYDROCHLORIDE		0.434019
C09	M 15-16	EPIAFZELECHIN(2R,3R)(-)		0.43473
F09	M 13-14	PHYTONADIONE		0.435205
G09	M 1-2	DICUMAROL		0.436153
D04	M 23-24	BLASTICIDINS		0.437813
E07	M 17-18	CEDROL		0.440185
C05	M 7-8	MENADIONE		0.440659
E09	M 1-2	CYCLOPENTOLATEHYDROCHLORIDE		0.44137
G06	M 17-18	GITOXIN		0.442438
D11	M 11-12	PYRIDOXINE		0.442675
B05	M 1-2	alpha-TOCHOPHEROL		0.442793
E02	M 17-18	DEHYDRO(11,12)URSOLICACIDLACTONE		0.44303
G04	M 21-22	ISOKOBUSONE		0.44303
A11	M 1-2	CEFOTAXIMESODIUM		0.443268
A06	M 15-16	TOTAROL-19-CARBOXYLICACID,METHYLESTER		0.443386
D09	M 13-14	AMIFOSTINE		0.443386
F10	M 17-18	HYPOXANTHINE		0.44552
B09	M 23-24	ISOBUTYLMETHYLXANTHINE		0.445639
G06	M 19-20	PERILLYLALCOHOL		0.445639
G04	M 23-24	LUFENURON		0.445757
B06	M 13-14	KHAYASIN		0.447655
C11	M 23-24	2,5-DI-t-BUTYL-4-HYDROXYANISOLE		0.44801
A05	M 1-2	MANNITOL		0.448366
D03	M 13-14	METHIMAZOLEbis		0.448603
C10	M 17-18	HYMECROMONEMETHYLETHER		0.449077
F07	M 17-18	ADONITOL		0.450619
D11	M 23-24	HYDROXYTACRINEMALEATE		0.451805
E10	M 23-24	3-ISOBUTYL-1-METHYLXANTHINE(IBMX)		0.453109
D02	M 15-16	LECANORICACID		0.454176
E10	M 13-14	NICARDIPINEHYDROCHLORIDE		0.45548
C08	M 7-8	MEMANTINEHYDROCHLORIDE		0.455717
F06	M 15-16	2-METHOXYRESORCINOL		0.458089
H09	M 15-16	DUARTIN,DIMETHYLETHER		0.458444
E08	M 15-16	QUINAMIDEISOPROPYLIDENE		0.458682
E02	M 17-18	CARYOPHYLLENE[t(-)]		0.459037
B02	M 17-18	GIBBERELLICACID		0.459156
H08	M 15-16	CHOLESTAN-3beta,5alpha,6beta-TRIOL		0.459512
C08	M 11-12	BROMINDIONE		0.459986
E07	M 21-22	GLYCYRRHIZICACID,AMMONIUMSALT		0.460223
H09	M 21-22	CYSTAMINEDIHYDROCHLORIDE		0.461172
E07	M 11-12	SITAGLIPTIN		0.462239
D05	M 7-8	NEFOPAM		0.462357
A06	M 23-24	DIMETHYL4,4-o-PHENYLENE-BIS(3-THIOPHANATE)		0.462713
D07	M 11-12	LOBENDAZOLE		0.46295
A04	M 17-18	FUMARPROTOCETRARICACID		0.463306
B09	M 11-12	PREDNISOLONESODIUMPHOSPHATE		0.463424
B04	M 23-24	DAPHNETIN		0.464491
F02	M 15-16	METHYLEVERNINATE		0.46544
G06	M 23-24	KARANJIN		0.466389
B03	M 23-24	ANCITABINEHYDROCHLORIDE		0.466507
G04	M 19-20	3,4-DIHYDROXYCARANE		0.466863
G07	M 1-2	DICLOFENACSODIUM		0.466863
C09	M 13-14	FOSFOMYCIN		0.466981
A04	M 19-20	ANABASAMINEHYDROCHLORIDE		0.467337
C10	M 3-4	EUGENOL		0.469234
E02	M 19-20	AGMATINESULFATE		0.469234
E10	M 17-18	QUINICACID		0.47042
B08	M 21-22	ARCAINESULFATE		0.470894
C09	M 11-12	ITRACONAZOLE		0.471369
H09	M 15-16	ORSELLINICACID		0.471843
B02	M 15-16	DIHYDROGEDUNINICACID,METHYLESTER		0.472199
B05	M 21-22	DICHLORODIPHENYLTRICHLOROETHANE		0.472436
H09	M 19-20	DIFFRACTAICACID		0.473858
G08	M 15-16	IRIGENINTRIMETHYLETHER		0.474096
E08	M 21-22	IMIDAZOL-4-YLACETICACIDSODIUMSALT		0.474214
F08	M 21-22	URSOLICACID		0.476704
B11	M 17-18	beta-CARYOPHYLLENEALCOHOL		0.477297
D07	M 15-16	EPICATECHIN		0.478483
B05	M 23-24	ACETYLTYROSINEETHYLESTER		0.47955
H10	M 1-2	DIMETHADIONE		0.482396
G07	M 1-2	BETAMETHASONE		0.483226
B07	M 7-8	CYCLOHEXIMIDE		0.4837
D03	M 7-8	AKLOMIDE		0.485478
G02	M 21-22	DINITOLMIDE		0.485478
H10	M 19-20	LINAMARIN		0.486427
B06	M 15-16	DERRUBONE		0.488087
A05	M 17-18	1-MONOPALMITIN		0.489984
H07	M 15-16	5alpha-CHOLESTAN-3beta-OL-6-ONE		0.490221
A02	M 13-14	LEVODOPA		0.490221
G10	M 7-8	MESNA		0.490221
A02	M 21-22	ARTENIMOL		0.491407
	M 21-22	DMSO		0.491822
A07	M 1-2	TESTOSTERONEPROPIONATE		0.493304
B10	M 15-16	EUPHOL		0.494134
B11	M 7-8	MEFEXAMIDE		0.49532
E10	M 1-2	CYCLOPHOSPHAMIDEHYDRATE		0.495557
B08	M 23-24	NORCANTHARIDIN		0.49781
G06	M 19-20	TRIACETYLRESVERATROL		0.498047
A03	M 23-24	CHAULMOOGRICACID,ETHYLESTER		0.5003
F08	M 17-18	CHRYSANTHEMICACID,ETHYLESTER		0.500892
A07	M 1-2	OMEGA-3-ACIDESTERS(EPAshown)		0.50113
B09	M 19-20	GUAIAZULENE		0.501367
C06	M 23-24	PUERARIN		0.501367
B05	M 23-24	GLICLAZIDE		0.502434
H08	M 13-14	BLEOMYCIN(bleomycinB2shown)		0.503264
E07	M 11-12	ZINCUNDECYLENATE		0.504094
G10	M 23-24	GERANYLGERANIOL		0.504687
B02	M 21-22	STRYCHNINEMETHIODIDE		0.506465
E05	M 17-18	CHOL-11-ENICACID		0.506821
F02	M 19-20	UBIDECARENEONE		0.507295
E04	M 15-16	ZOPICLONE		0.507532
F05	M 13-14	PENTETICACID		0.508362
B06	M 15-16	STROPHANTHIDINICACIDLACTONEACETATE		0.508481
G05	M 23-24	SUXIBUZONE		0.510259
B05	M 19-20	AMYGDALIN		0.511327
A11	M 19-20	ABRINE(L)		0.512275
H09	M 13-14	PARAMETHADIONE		0.513224
C07	M 13-14	BUTYLPARABEN		0.514409
A11	M 17-18	ISOBERGAPTENE		0.514646
D08	M 15-16	ASARYLALDEHYDE		0.515002
A08	M 21-22	DIHYDROJASMONICACID,METHYLESTER		0.515951
G09	M 1-2	BETHANECHOLCHLORIDE		0.516425
E11	M 11-12	NETILMICINSULFATE		0.517136
B08	M 7-8	FENSPIRIDEHYDROCHLORIDE		0.518915
G04	M 21-22	PIPENZOLATEBROMIDE		0.519034
B05	M 15-16	RUTILANTINONE		0.520575
D04	M 23-24	FIPEXIDEHYDROCHLORIDE		0.521286
G08	M 23-24	PROXYPHYLLINE		0.523065
B02	M 13-14	DOCOSANOL		0.523184
A03	M 1-2	SODIUMOXYBATE		0.524132
C02	M 23-24	PHENYLBUTYRATESODIUM		0.524132
G03	M 17-18	PROTOVERATRINEA		0.526029
E04	M 13-14	STROPHANTHIDIN		0.526622
D03	M 17-18	BETULIN		0.527215
B03	M 19-20	DEOXYADENOSINE		0.527689
B04	M 15-16	BISANHYDRORUTILANTINONE		0.527926
C09	M 7-8	ATENOLOL		0.528401
E07	M 19-20	ISOFORMONONETIN		0.529705
B10	M 19-20	LAWSONE		0.530891
B07	M 1-2	CHLORAMPHENICOLPALMITATE		0.531365
B05	M 7-8	FENOPROFEN		0.532076
D02	M 21-22	3-AMINOPROPANESULPHONICACID		0.532313
B05	M 17-18	8-HYDROXY-15,16-BISNOR-11-LABDEN-13-ONE		0.534566
C03	M 23-24	ALANYL-dl-LEUCINE		0.534566
F07	M 23-24	4'-DEMETHYLEPIPODOPHYLLOTOXIN		0.535278
E02	M 19-20	DESOXYPEGANINEHYDROCHLORIDE		0.535989
B09	M 21-22	CHOLESTERYLACETATE		0.536938
B07	M 21-22	KOBUSONE		0.537649
A10	M 15-16	DESACETYL(7)KHIVORINICACID,METHYLESTER		0.53836
G11	M 19-20	SOLANESOL		0.538716
C11	M 11-12	RIBOFLAVIN5-PHOSPHATESODIUM		0.539428
A07	M 13-14	DEACETYLGEDUNIN		0.540495
C11	M 15-16	DIHYDROMUNDULETONE		0.540613
G04	M 23-24	CHOLEST-5-EN-3-ONE		0.543222
B04	M 15-16	CYMARIN		0.543815
B08	M 9-10	NAFRONYLOXALATE		0.543815
C06	M 13-14	CARMUSTINE		0.544407
B08	M 23-24	ALANYL-dl-PHENYLALANINE		0.545712
B02	M 23-24	ACETYLPHENYLALANINE		0.546423
F11	M 15-16	ARABITOL(D)		0.546423
G10	M 21-22	NIMESULIDE		0.546423
G07	M 15-16	CAPERATICACID		0.546542
F10	M 19-20	SILIBININ		0.547372
G10	M 19-20	CEPHARANTHINE		0.547609
A10	M 19-20	ABSCISICACID(cis,trans;+/-)		0.547727
D08	M 13-14	DILTIAZEMHYDROCHLORIDE		0.548083
E09	M 17-18	HESPERETIN		0.548083
B10	M 5-6	TRYPTOPHAN		0.549032
C08	M 13-14	SUCRALFATESODIUM(10%w/vinDMSO)		0.549506
A05	M 1-2	HYDROCORTISONE		0.552352
A04	M 1-2	DANTHRON		0.5533
D02	M 23-24	PICROPODOPHYLLOTOXIN		0.554012
E06	M 19-20	CONESSINE		0.554723
G06	M 13-14	ENILCONAZOLE		0.55496
G08	M 19-20	GENETICIN		0.555079
A05	M 17-18	OCTOPAMINEHYDROCHLORIDE		0.557806
D07	M 7-8	AMINOHIPPURICACID		0.557924
C04	M 1-2	DIBUTYLPHTHALATE		0.558043
H06	M 19-20	BETULINICACID		0.558043
B08	M 1-2	CHLORAMPHENICOLHEMISUCCINATE		0.558517
F09	M 23-24	BUCLADESINE		0.560652
D03	M 15-16	CATECHINTETRAMETHYLETHER		0.561363
G07	M 13-14	ALPRENOLOL		0.566343
H11	M 19-20	HELICIN		0.566461
B07	M 15-16	GRAYANOTOXINI		0.5699
B09	M 7-8	ETHOSUXIMIDE		0.570967
D09	M 19-20	RIBOSTAMYCINSULFATE		0.572271
D05	M 7-8	FLOXURIDINE		0.57405
C08	M 17-18	LOBELINEHYDROCHLORIDE		0.57488
A04	M 13-14	BUSSEIN		0.578081
G05	M 13-14	ENTANDROPHRAGMIN		0.58069
E05	M 13-14	SMILAGENINACETATE		0.581046
A03	M 13-14	ANTHOTHECOL		0.582231
C09	M 17-18	ARBUTIN		0.582587
C09	M 15-16	AKLAVINEHYDROCHLORIDE		0.582943
A05	M 13-14	CARAPIN		0.58318
D09	M 23-24	3-AMINO-1,2,4-TRIAZOLE		0.583535
C03	M 23-24	FENBUTYRAMIDE		0.58567
G11	M 23-24	TETRACHLOROISOPHTHALONITRILE		0.586025
B09	M 5-6	TROPICAMIDE		0.5865
D11	M 11-12	LEVALBUTEROLHYDROCHLORIDE		0.587093
D10	M 11-12	GABAPENTIN		0.587804
B04	M 17-18	ANISODAMINE		0.587923
H03	M 23-24	TROPINE		0.58899
B08	M 19-20	VINDOLINE		0.589464
A03	M 21-22	SALIDROSIDE		0.591954
E10	M 17-18	HARMALINE		0.59314
C11	M 1-2	CHLORTHALIDONE		0.594088
F02	M 21-22	SUCCINYLACETONE		0.594325
A11	M 1-2	PHENYLAMINOSALICYLATE		0.5948
H09	M 1-2	CARBENICILLINDISODIUM		0.597408
B05	M 15-16	HOMOPTEROCARPIN		0.599424
G06	M 17-18	GLUCOSAMINICACID		0.599542
D09	M 11-12	METHYLATROPINENITRATE		0.600491
F08	M 1-2	DEFEROXAMINEMESYLATE		0.600491
G11	M 3-4	ADRENALINEBITARTRATE		0.606064
F08	M 19-20	THEANINE		0.607487
B10	M 23-24	ACETYLGLUCOSAMINE		0.607961
D11	M 15-16	ACTINONIN		0.608672
F06	M 13-14	beta-AMYRIN		0.611637
B11	M 1-2	CHLORHEXIDINE		0.612704
G04	M 17-18	CARNOSINE		0.612704
F04	M 23-24	AMINOHYDROXYBUTYRICACID		0.612941
F10	M 13-14	MEROGEDUNIN		0.616972
A10	M 17-18	AGELASINE(stereochemistryofditerpeneunknown)		0.619225
F07	M 19-20	SINOMENINE		0.619699
F11	M 19-20	LAGOCHILIN		0.620529
E02	M 21-22	METHYLORSELLINATE		0.621004
E06	M 13-14	TOMATIDINEHYDROCHLORIDE		0.621122
C11	M 13-14	CARBIDOPA		0.622071
D11	M 19-20	PUTRESCINEDIHYDROCHLORIDE		0.622308
F06	M 21-22	CYCLOLEUCINE		0.623256
F10	M 15-16	IRETOL		0.623493
B11	M 23-24	5-AMINOPENTANOICACIDHYDROCHLORIDE		0.624916
G11	M 1-2	DIENESTROL		0.625746
E08	M 19-20	CONVALLATOXIN		0.627051
A02	M 19-20	PERILLICACID(-)		0.627881
A09	M 23-24	PHENOTHRIN		0.628473
B06	M 1-2	alpha-TOCHOPHERYLACETATE		0.631082
E10	M 11-12	IFOSFAMIDE		0.631912
A09	M 23-24	ACETYLGLUTAMICACID		0.632979
E03	M 19-20	BATYLALCOHOL		0.632979
A11	M 13-14	FISSINOLIDE		0.633216
B05	M 19-20	PICROPODOPHYLLOTOXINACETATE		0.634046
B11	M 13-14	PRENYLETIN		0.635113
C08	M 19-20	ARTEMISININ		0.635588
E09	M 11-12	ZILEUTON		0.639975
A10	M 21-22	PIPERICACID		0.640212
D08	M 19-20	HARPAGOSIDE		0.641398
B07	M 13-14	DECAMETHONIUMBROMIDE		0.641635
F09	M 15-16	1,4,5,8-TETRAHYDROXY-2,6-DIMETHYLANTHROQUINONE		0.645903
G08	M 17-18	18alpha-GLYCYRRHETINICACID		0.646377
D04	M 7-8	PIMOZIDE		0.651832
D10	M 13-14	TOTARALOLAL		0.652187
C06	M 15-16	BRAZILIN		0.652662
E02	M 23-24	1-PHENYLBIGUANIDEHYDROCHLORIDE		0.652662
E08	M 19-20	CULMORIN		0.654796
F08	M 13-14	BETA-PROPIOLACTONE		0.655744
G05	M 9-10	ETHYLNOREPINEPHRINEHYDROCHLORIDE		0.658116
D07	M 13-14	3-DEOXO-3beta-HYDROXYMEXICANOLIDE16-ENOLETHER		0.658709
C09	M 17-18	HECOGENIN		0.658827
D07	M 13-14	PENTYLENETETRAZOL		0.659064
D03	M 19-20	DESACETYLCOLFORSIN		0.659539
G11	M 13-14	CEPHALORIDINE		0.659776
A09	M 19-20	ARISTOLOCHICACID		0.662266
G08	M 23-24	GUANIDINECARBONATE		0.66274
E05	M 13-14	CLINDAMYCINPALMITATEHYDROCHLORIDE		0.662859
A04	M 23-24	TULOBUTEROL		0.663807
A04	M 1-2	SORBITOL		0.665467
B10	M 15-16	IMPERATORIN		0.669617
F04	M 21-22	DIALLYLSULFIDE		0.670447
B03	M 15-16	DIGOXIGENIN		0.675783
G09	M 13-14	OCTODRINE		0.675783
B08	M 13-14	COTININE		0.675901
G08	M 19-20	FUCOSTANOL		0.681118
A11	M 21-22	VERATRICACID		0.681593
C02	M 19-20	MONOCROTALINE		0.683016
F09	M 1-2	SODIUMDEHYDROCHOLATE		0.68349
E06	M 15-16	PISCIDICACID		0.684201
B10	M 3-4	ESTRADIOL		0.684438
F06	M 23-24	BISSALICYLFUMARATE		0.684675
G10	M 1-2	BISACODYL		0.69096
C05	M 13-14	PILOCARPINENITRATE		0.69096
B09	M 21-22	2,6-DIHYDROXY-4-METHOXYTOLUENE		0.695465
C10	M 13-14	CARBENOXOLONESODIUM		0.695702
A08	M 17-18	gamma-AMINOBUTYRICACID		0.696532
D11	M 13-14	PODOTOTARIN		0.698074
G07	M 23-24	N-FORMYLMETHIONYLPHENYLALANINE		0.69843
A11	M 15-16	DIHYDROXY(3alpha,12alpha)PREGNAN-20-ONE		0.699615
D10	M 15-16	TYRAMINE		0.700564
A10	M 1-2	CEFAZOLINSODIUM		0.701868
B02	M 9-10	HYDROQUINONE		0.703647
B07	M 19-20	CHRYSANTHEMICACID		0.704002
B09	M 15-16	LANOSTEROLACETATE		0.708034
D09	M 13-14	TOTAROLACETATE		0.708152
E07	M 23-24	1-AMINOCYCLOBUTANECARBOXYLICACID		0.709931
B11	M 1-2	TEMEFOS		0.714555
E03	M 15-16	CUNEATINMETHYLETHER		0.717401
B10	M 1-2	DICHLORVOS		0.718112
A08	M 1-2	SPARTEINESULFATE		0.718705
E07	M 17-18	S-ISOCORYDINE(+)		0.719179
G08	M 21-22	CLOFOCTOL		0.720484
A06	M 13-14	CEDRELONE		0.722381
B09	M 19-20	DIHYDROMYRISTICIN		0.727361
C10	M 13-14	7-DESACETOXY-6,7-DEHYDROGEDUNIN		0.729969
F02	M 21-22	3-HYDROXYTYRAMINE		0.731748
A10	M 15-16	POMIFERIN		0.731985
C06	M 17-18	ISOSAFROLE		0.737439
C09	M 21-22	ALLOXAN		0.737795
A04	M 15-16	13-METHYL-4,4-BISNOR-8,11,13-PODOCARPATRIEN-3-ONE		0.738269
B03	M 23-24	O-BENZYL-l-SERINE		0.738862
G07	M 13-14	PEUCENIN		0.741233
A05	M 23-24	METHOXYAMINEHYDROCHLORIDE		0.741352
D11	M 13-14	HALCINONIDE		0.742063
E09	M 19-20	L(+/-)-ALLIIN		0.742538
A04	M 17-18	CARNITINE(dl)HYDROCHLORIDE		0.747517
G04	M 1-2	DEXTROMETHORPHANHYDROBROMIDE		0.754039
G08	M 15-16	PSEUDO-ANISATIN		0.754276
G05	M 17-18	GINKGOLIDEA		0.756173
E05	M 17-18	MUUROLLADIE-3-ONE		0.757833
A09	M 15-16	7beta-HYDROXY-7-DESACETOXYKHIVORINICACID,METHYLESTER		0.763999
F10	M 13-14	TRIAMCINOLONE		0.763999
G10	M 13-14	FLURANDRENOLIDE		0.770401
C05	M 23-24	BETAMIPRON		0.772773
E06	M 21-22	5-CHLOROINDOLE-2-CARBOXYLICACID		0.774788
A11	M 13-14	ROXITHROMYCIN		0.776448
E07	M 13-14	PENTOBARBITAL		0.790084
A03	M 13-14	MIANSERINHYDROCHLORIDE		0.793167
C10	M 19-20	SALINOMYCIN,SODIUM		0.793997
C08	M 13-14	8-HYDROXYCARAPINICACID		0.796605
C07	M 23-24	L-DEOXYALLIIN		0.801941
B07	M 13-14	6-HYDROXYANGOLENSICACIDMETHYLESTER		0.804787
G05	M 19-20	3-DESHYDROXYSAPPANOLTRIMETHYLETHER		0.805972
A07	M 19-20	CELLOBIOSE(D[+])		0.809292
E04	M 21-22	PIROMIDICACID		0.810478
A09	M 1-2	RUTOSIDE(rutin)		0.816051
C04	M 7-8	NALBUPHINEHYDROCHLORIDE		0.819134
F05	M 19-20	MADECASSICACID		0.821742
A05	M 13-14	METOLAZONE		0.824113
B08	M 13-14	MEXICANOLIDE		0.828382
A08	M 13-14	3-DEACETYLKHIVORIN		0.832295
G11	M 13-14	DICTAMNINE		0.83431
B09	M 1-2	CHLORAMPHENICOL		0.837156
A10	M 1-2	SALICYLANILIDE		0.837275
A11	M 7-8	ETODOLAC		0.84676
G10	M 23-24	PROMETRYN		0.847827
F04	M 19-20	HEDERAGENIN		0.855653
A11	M 15-16	OSAJIN		0.856246
B06	M 21-22	PANTETHINE		0.859803
B06	M 13-14	DEXPANTHENOL		0.862886
G09	M 13-14	SOLASODINE		0.869289
A09	M 13-14	7-DEACETYLKHIVORIN		0.877114
A09	M 1-2	CEFADROXIL		0.877351
F04	M 17-18	MIMOSINE		0.879011
B11	M 15-16	EVERNINICACID		0.879723
B09	M 13-14	UTILIN		0.882094
B09	M 15-16	OLEANOLICACIDACETATE		0.897271
B08	M 19-20	GLUTATHIONE		0.899761
E09	M 13-14	HECOGENINACETATE		0.904029
B02	M 19-20	BOVINOCIDIN(3-nitropropionicacid)		0.920036
E02	M 21-22	ACETYL-L-LEUCINE		0.929522
D03	M 21-22	ACETAMINOSALOL		0.941498
H04	M 21-22	PRONETALOLHYDROCHLORIDE		0.94956
C03	M 21-22	TETRAHYDROSAPPANONEATRIMETHYLETHER		0.959757
B10	M 13-14	3-DEOXY-3beta-HYDROXYANGOLENSICACIDMETHYLESTER		0.963077
B02	M 15-16	PACHYRRHIZIN		0.965449
B09	M 23-24	TETRAHYDROPALMATINE		0.973511
D10	M 13-14	MINAPRINEHYDROCHLORIDE		0.98027
A07	M 17-18	AJMALINE		0.994261
D10	M 5-6	SULFANILAMIDE		0.994735
E11	M 13-14	DIOSGENIN		1.00576
A08	M 13-14	COLESEVALAMHYDROCHLORIDE(highmolwtcopolymer@10mg/ml)		1.01074
B09	M 13-14	NORFLOXACIN		1.01086
F10	M 19-20	THERMOPSINEPERCHLORATE		1.02758
A04	M 13-14	VESAMICOLHYDROCHLORIDE		1.02782
B11	M 11-12	DARIFENACINHYDROBROMIDE		1.03552
B10	M 13-14	PRACTOLOL		1.03742
A10	M 13-14	DIHYDROGEDUNIN		1.04904
H04	M 5-6	THIABENDAZOLE		1.09398
A10	M 13-14	ISOFLUPREDNONEACETATE		1.11994
E08	M 13-14	3beta-HYDROXYISOALLOSPIROST-9(11)-ENE		1.16761
E08	M 13-14	HALOTHANE		1.1688
D07	M 11-12	TOPIRAMATE		1.17816
A06	M 13-14	VERAPAMILHYDROCHLORIDE		1.18172
F08	M 23-24	EXALAMIDE		1.2231
D05	M 15-16	CIANIDANOL		1.31701
H03	M 1-2	DIETHYLSTILBESTROL		1.37617
B11	M 13-14	TILORONE		1.42182
H11	M 21-22	CYCLOVERATRYLENE		1.48692
D07	M 17-18	CEPHALOTAXINE		1.48917
E05	M 3-4	GRAMICIDIN		1.48929
A07	M 9-10	PERGOLIDEMESYLATE		1.49522
F09	M 9-10	TELMISARTAN		1.58355
A11	M 23-24	ACETYLTRYPTOPHANAMIDE		1.65529
E07	M 19-20	CONIFERYLALCOHOL		1.75263
C04	M 15-16	HAEMATOXYLIN		1.97685
E04	M 9-10	FAMCICLOVIR		2.04076
D10	M 1-2	POTASSIUMp-AMINOBENZOATE		2.05487
B06	M 19-20	PODOPHYLLOTOXINACETATE		2.0966
E09	M 17-18	BOLDINE		2.16585
B03	M 17-18	METAMECONINE		2.27564
H02	M 19-20	SALSOLINE		2.34441
E05	M 5-6	YOHIMBINEHYDROCHLORIDE		2.59768
B04	M 9-10	CARVEDILOL		2.65068
F09	M 19-20	SALSOLIDINE		2.69254
A03	M 15-16	2-METHYLGRAMINE		2.70878
A07	M 13-14	PODOFILOX		2.79877
C11	M 23-24	METERGOLINE		3.05322
A10	M 23-24	ACETYLTRYPTOPHAN		3.42008
A09	M 13-14	METHOXAMINEHYDROCHLORIDE		3.46869
G09	M 19-20	INDOLE-3-CARBINOL		3.66896
A09	M 19-20	ASARININ(-)		3.98921
D08	M 19-20	TRYPTAMINE		4.40907
E05	M 23-24	N-(9-FLUORENYLMETHOXYCARBONYL)-L-LEUCINE		4.60791
C10	M 5-6	DEXPROPRANOLOLHYDROCHLORIDE		4.63459
F10	M 23-24	MEBHYDROLINNAPHTHALENESULFONATE		5.07768
F07	M 17-18	CORYNANTHINE		5.11906
F11	M 11-12	BENZYDAMINEHYDROCHLORIDE		5.79278
E02	M 23-24	6-AMINONICOTINAMIDE		6.01498
G03	M 9-10	PROPRANOLOLHYDROCHLORIDE(+/-)		6.36855
H09	M 13-14	METHAMIDOPHOS		6.66391
G09	M 11-12	PROTRYPTYLINEHYDROCHLORIDE		6.76031
A10	M 17-18	MELATONIN		8.8718
H05	M 23-24	5-FLUOROINDOLE-2-CARBOXYLICACID		8.8718
H06	M 23-24	INDOLE-2-CARBOXYLICACID		8.8718
