# Supplementary material for: Small-Molecule Ebselen Binds to YTHDF Proteins Interfering with the Recognition of N6-Methyladenosine-Modified RNAs
Source: ACS Pharmacol Transl Sci. 2022 Sep 14;5(10):872–91. doi: 10.1021/acsptsci.2c00008 (PMC9578143; doi:10.1021/acsptsci.2c00008)
Supplement: Supplementary file 3 — pt2c00008_si_003.xlsx [file pt2c00008_si_003.xlsx]

## Sheet: Caption
			Sheet
			GSE63591_YTHDF1	Genes bound by YTHDF1 according to the dataset GSE63591 ranked according to the number of peaks
			GSE49339_YTHDF2	Genes bound by YTHDF2 according to the dataset GSE49339 ranked according to the number of mutations.
			GSE86214_YTHDF3	Genes bound by YTHDF3 according to the dataset GSE86214 ranked according to the number of peaks.
			Intersection	Intersection among the three datasets gives 1037 genes, listed in alphabetical order. VENN diagram crossing the three datasets is reported

## Sheet: GSE63591_YTHDF1
Target Genes sorted by # of peaks	# of peaks
MLL2	130
PLEC	106
SRCAP	96
DAG1	95
IGF1R	88
SLC7A5	84
NFE2L1	83
SLC7A1	75
BCL9L	74
TNRC18	72
AHRR	71
C15orf39	71
MFHAS1	69
LINC00473	68
PRRC2A	68
ITPRIPL2	67
YTHDF1	67
TUG1	66
LARP1	66
LRFN4	66
SCARA3	64
ANKRD11	63
FOXK2	63
ARID1A	63
TTYH3	62
SOGA1	61
ZNF831	60
SEC61A1	60
SRRM2	58
NOTCH2	58
SON	58
PIEZO1	58
SLC12A7	58
ZFHX3	57
FAM83H	57
FOXK1	57
PEG10	56
PPP1R15B	56
LDOC1L	56
SETD5	54
SMCR8	54
DHCR24	54
NDST1	53
IRS2	52
SEC16A	52
SCAF1	52
LPCAT1	52
EXTL3	52
PXDN	52
SLC16A3	52
MKI67	51
ZBED1	51
GPR56	51
RNF26	51
NUFIP2	50
NFIC	50
FBXL18	50
CELSR1	50
CELSR3	49
AP5B1	49
ABL1	49
RAI1	49
MGA	49
PHF15	49
PIP5K1C	49
LPHN1	48
NACC1	48
PRRC2B	47
GEMIN4	47
MLXIP	47
NDOR1	47
PCNXL3	46
BRD2	46
EPPK1	46
MBD3	46
ARFGAP1	46
OLFM1	46
SLC38A1	45
ANKRD33B	45
SETD1B	45
ERC1	45
TSC22D1	45
HCFC1	45
MGAT1	45
CBX2	45
LMTK2	45
HEG1	45
RHOB	45
WNK1	44
PRR12	44
GALNT2	44
CELSR2	43
GATAD2A	43
DIDO1	43
FZD2	43
ASXL1	43
ITPRIP	43
NPTX1	43
SLC39A7	43
FASN	43
MLL	42
FAT1	42
GAS1	42
WNT7B	42
BCAR1	42
PP7080	42
TMEM184A	41
ZCCHC14	41
FOXM1	41
ARHGAP35	41
MCAM	41
USP22	41
FAM208B	41
GPRC5A	41
LGALS3BP	41
SLCO3A1	41
CRTC3	40
XYLT1	40
AHDC1	40
PODXL	40
CHML	40
SOCS3	40
POGK	40
ADNP2	40
ARID5B	39
SCD	39
STC2	39
ST3GAL2	39
ICMT	39
NCLN	39
MCL1	39
DGCR2	39
IER5L	39
TSKU	39
GLT25D1	39
ZBTB4	38
MLLT1	38
TMEM127	38
GNA12	38
CYP1B1	38
KLHL21	38
SGSH	38
SOX4	38
C9orf69	38
POM121C	37
CDK12	37
FAM129B	37
ECE1	37
LATS2	37
ZNF646	37
ZNF469	37
NUP62	37
ZBTB7B	37
SMAD6	37
NAT8L	37
ATP11A	37
PAQR4	37
KIF26A	37
MED13L	36
MAML1	36
SLC35E1	36
ZNF703	36
MDC1	36
MN1	36
ZNF460	36
KLF13	36
MYO9B	36
SLC16A1	36
RXRA	36
SLC1A5	36
SLC35A4	36
PXN	36
DUSP16	36
RPTOR	36
PDXK	36
UBL4A	36
WDR6	36
LRRC8A	36
MAFK	36
FLNA	36
FOXRED2	35
ZNF865	35
MTSS1L	35
PKD1	35
CHST3	35
RBM15	35
EGFR	35
RBM15B	35
NEAT1	35
CD83	35
CENPB	35
ALPI	35
SLC3A2	35
NR3C1	34
NFATC3	34
SLC10A3	34
CENPO	34
POM121	34
KIAA2013	34
NPR3	34
GLG1	34
SURF4	34
L1CAM	34
INTS5	34
SLC39A14	34
IRF2BPL	34
SDC1	34
MLL5	33
HR	33
KIRREL	33
RREB1	33
FZD7	33
RHOF	33
FAM53C	33
ATMIN	33
POFUT1	33
ZNF687	33
AHNAK	33
CD97	33
NFAT5	32
NSD1	32
SPEN	32
KIAA1958	32
MICAL3	32
SLC35E2B	32
CCDC85C	32
ROR2	32
MYC	32
SOLH	32
NPLOC4	32
ILF3	32
C2orf18	32
IER3	32
KIAA0100	32
ATP2A2	32
FOXL2	32
ATN1	31
LIFR	31
NTSR1	31
SOX12	31
RPRD2	31
VPS18	31
MFSD5	31
CUX1	31
MC1R	31
TNFRSF10B	31
IRS1	31
SLCO4A1	31
PATZ1	31
TNKS1BP1	31
EIF4G1	31
SLC25A29	31
WDR81	31
PLA2G15	31
ADCY9	31
MYO10	31
CSRNP1	31
SQSTM1	31
NUDCD3	31
FAM20C	31
CEBPB	31
URB2	31
B3GALT6	31
AKAP2	30
PALM2-AKAP2	30
TAF5L	30
CHTF8	30
QSER1	30
CRKL	30
MLEC	30
CSF1	30
TMEM115	30
FEM1A	30
SPSB1	30
C17orf51	30
GTF3C4	30
TATDN2	30
TOR4A	30
SYDE1	30
SGK223	30
NCOR2	30
MET	30
SLC38A10	30
IER2	30
C19orf6	30
SIK1	30
CALR	30
PRPF8	30
NUP153	29
HIVEP1	29
ZFP36L2	29
NCKAP5L	29
ADAR	29
ZBTB38	29
JUNB	29
TRIM56	29
ABL2	29
ZNF451	29
LRRN2	29
NLGN2	29
JUND	29
GATA2	29
MXD4	29
RANGAP1	29
ATP9A	29
EEF2	29
ATXN1L	28
PPP1R18	28
SH3PXD2B	28
KRT80	28
SLC6A6	28
MED13	28
TM9SF4	28
DAB2	28
FOXO3	28
PITX1	28
PLAGL2	28
ZC3H4	28
FUT1	28
IRF2BP2	28
SP1	28
EPHA2	28
MPRIP	28
CREBBP	28
CCNF	28
AKAP13	28
PLXNA1	28
HNRNPA0	28
LOC100506190	28
SH3PXD2A	28
OSMR	27
TET3	27
ST3GAL1	27
NMT1	27
KIAA0930	27
FBRSL1	27
ADNP	27
ARHGEF17	27
CNNM2	27
CEP72	27
HM13	27
POLR2A	27
DIAPH1	27
DHCR7	27
SRXN1	27
LDLR	27
CANT1	27
TRIM26	27
BACE2	27
MALAT1	27
P4HB	27
EPAS1	27
HSPA1B	27
FBXW2	27
FJX1	27
EHD2	27
PRIC285	27
ZNF142	26
FBXL19	26
TPBG	26
POGZ	26
CDK13	26
SMAD3	26
AKAP1	26
EP300	26
BCL2L1	26
ARID2	26
CAMSAP2	26
C2orf89	26
TOR1AIP2	26
RNF213	26
C20orf4	26
SLC35C1	26
AGPAT3	26
TANC2	26
MFAP3	26
E2F3	26
MBOAT7	26
QSOX2	26
C14orf43	26
SPATA2	26
CSNK1D	26
KDELR2	26
SLC39A1	26
RBM38	26
TIMP2	26
BHLHE40	26
TRAF4	26
TBC1D10B	26
C19orf48	26
C17orf62	26
AFAP1	26
LTBR	26
MSL2	26
SH3TC1	26
SCARB1	26
CHPF2	26
ITGA5	26
NTN1	26
ANKLE2	26
SMCR7L	25
TMEM184B	25
ZXDB	25
SHC1	25
TRPS1	25
TULP4	25
MEGF9	25
CCNT1	25
LATS1	25
NIPBL	25
SUGP2	25
ZNF213	25
KANSL1	25
EGR1	25
REPIN1	25
ASXL2	25
AMIGO3	25
BAHCC1	25
CERS2	25
SAPCD2	25
SLC25A6	25
ARF6	25
ZNF672	25
TRIB1	25
PPP1R9B	25
ST6GALNAC4	25
NUAK1	25
FKBP10	25
CHST14	25
RNF216P1	25
PLOD1	25
KIAA1644	25
FBXW5	25
WDR45L	25
TXNDC5	25
PKM2	25
AHNAK2	25
AGAP1	24
ZNF592	24
TMEM104	24
ZFX	24
GNL3L	24
DDX6	24
FOSL2	24
ANKRD40	24
MLL3	24
GPATCH8	24
UBN1	24
PIP4K2B	24
KIF3B	24
TNFAIP1	24
ZNF503	24
LEPREL4	24
KIAA0947	24
ANKRD17	24
SCAMP4	24
LPL	24
FAM83G	24
LUZP1	24
RNF182	24
FOXF2	24
LRRC14	24
PPRC1	24
C22orf29	24
H2AFX	24
SKI	24
EPHB4	24
DNAJC14	24
ABCF1	24
TBC1D14	24
FOXF1	24
COG8	24
AGRN	24
CXCR4	24
URGCP	24
DENND5A	24
SF3B3	24
VANGL1	23
WHSC1	23
NCOA6	23
AMBRA1	23
GPER	23
SLC7A6	23
SETD2	23
TEX2	23
YTHDF3	23
ARHGAP5	23
CDV3	23
CBX6	23
SLC25A37	23
LOC100130744	23
KCTD1	23
RHOBTB2	23
SF1	23
THBS1	23
CDC42EP4	23
TRIB3	23
HUWE1	23
VASN	23
CREBZF	23
TMBIM6	23
RUSC2	23
FLAD1	23
ARHGDIA	23
B4GALT1	23
TUBB4B	23
PRRC2C	23
AMOTL2	23
MAP1S	23
ICAM1	23
MGAT2	23
FURIN	23
UPF1	23
HSPA1A	23
TSC22D2	23
FEM1B	23
DYRK1A	23
TADA2B	23
PRSS21	23
CLPTM1L	23
CBX4	23
NAP1L4	23
USP36	23
COL5A1	23
KLHL18	22
PURB	22
KAT6A	22
BCL9	22
CHD9	22
PPAN-P2RY11	22
H6PD	22
ZNF574	22
MYPN	22
MGC2752	22
LOC100129034	22
EXOC7	22
KIAA1549	22
ACIN1	22
TSHZ1	22
C16orf72	22
FAM83D	22
PIP5K1A	22
PGAM5	22
FSTL1	22
SH3BP4	22
KCTD2	22
PHF23	22
TIGD5	22
TRIM11	22
EXT1	22
OS9	22
ZNRF3	22
KLF4	22
ERF	22
TMEM97	22
SETX	22
RTN4R	22
TMEM43	22
PLEKHH3	22
LMNB2	22
CSTF1	22
SGK1	22
PODXL2	22
PHF20	22
CTBP1-AS1	22
ENG	22
FAM208A	22
TPD52L2	22
KDM2A	22
CDC42EP1	22
CLSTN1	22
NOTCH1	22
SLC35B2	22
CTSZ	22
DDIT4	22
ADO	21
SNX33	21
NEU3	21
IL17RA	21
ELF4	21
TBL1X	21
PAPD7	21
HS6ST1	21
RPP25	21
ZNF628	21
SPRED2	21
PVR	21
TNRC6A	21
FAM53B	21
SMG5	21
BCL2L13	21
SIX4	21
USP31	21
ZNF319	21
NUCKS1	21
NUAK2	21
ANKH	21
SLC46A1	21
PYGO2	21
TEKT4P2	21
RARA	21
VEGFA	21
ZNF295	21
AMMECR1L	21
FOXC1	21
DDX39B	21
LIMD1	21
UBC	21
UBE2O	21
NOL6	21
TMEM185B	21
LONP2	21
RPUSD1	21
PRR14L	21
PCSK9	21
SLC26A2	21
ALDH1B1	21
CBFA2T2	21
MAZ	21
SEPT9	21
AKT2	21
LAMC1	21
PPP1R10	21
CHST10	21
MRPS2	21
MEPCE	21
ARHGAP21	21
MID1IP1	21
PTDSS2	21
DOT1L	21
TUBB	21
FBXO46	21
NELF	21
RAB40C	21
CHPF	21
ICOSLG	21
DNAJC5	21
LOC647979	21
EEF1D	21
DDX3X	21
CDKN2C	21
INPPL1	21
GNB1	21
WNT5A	21
SLC2A1	21
SURF6	21
KLHL26	21
ADPGK	21
SMG8	21
TAP2	21
TMED9	21
PIM3	21
LAMA5	21
NR2F1	20
BAZ2A	20
MYADM	20
CPSF7	20
KCNK3	20
CHMP1A	20
CDR2L	20
PDPR	20
RANBP10	20
WIPF2	20
PLAC2	20
ZNF384	20
MEX3D	20
ATF5	20
CRK	20
DNAJB1	20
TRAM2	20
MLL4	20
KIAA0284	20
RLIM	20
NAV1	20
TICAM1	20
GALNS	20
TXNRD1	20
C17orf96	20
ZDHHC3	20
GPR107	20
TBC1D24	20
TBX3	20
TAB2	20
SIX2	20
ZCCHC2	20
ALKBH5	20
ASH1L	20
KDM6A	20
SGPP1	20
FBXL14	20
U2AF2	20
TMPPE	20
RNF40	20
GOT2	20
TAPBP	20
NUP50	20
DSE	20
MAU2	20
MUL1	20
BRD4	20
KLF10	20
GNAS	20
MTHFSD	20
GGA3	20
KIAA1161	20
C11orf24	20
DDA1	20
KCTD15	20
CHAC1	20
PWWP2B	20
NEU1	20
ERGIC1	20
MOGS	20
IVD	20
ZFP91	20
TOR1B	20
A4GALT	20
GRWD1	20
ACTB	20
DHX33	20
TGOLN2	20
NINJ1	20
FSTL3	20
CHD7	20
CALU	20
RHOV	20
ZNF148	19
NAA60	19
LRRC8D	19
MED1	19
ZDHHC5	19
SLC38A2	19
HS6ST3	19
PPP6C	19
DAXX	19
SLC1A4	19
HDGF	19
AKAP17A	19
LNPEP	19
WASF2	19
ZBED4	19
HEATR2	19
REXO1	19
TLE3	19
SYNPO	19
TMEM201	19
RASSF8	19
HDLBP	19
GDF11	19
ZNF12	19
ZBTB7A	19
WDR33	19
SLC30A1	19
ASB13	19
SYVN1	19
IGF2R	19
POLR3H	19
MANEAL	19
DDX17	19
SRGAP2	19
PRR7	19
SLC29A2	19
DEGS1	19
HSPA5	19
BASP1	19
PPP2R1A	19
FAM46A	19
MKL1	19
FBXO31	19
VCPIP1	19
WDR82	19
OBSCN	19
NT5C3L	19
TMEM214	19
PEX26	19
TAF1C	19
MARCH6	19
OGFR	19
FAM20B	19
SSH1	19
SEPN1	19
TNS3	19
FZD8	19
ZNF496	19
AJUBA	19
TTL	19
TMPO	19
FAM156A	19
DMWD	19
NR2F6	19
PCBP1	19
PLXND1	19
CSTF2T	19
IRF2BP1	19
TMEM132A	19
PDE12	19
METRNL	19
SNAPC4	19
HYAL2	19
SEMA4B	19
ANKHD1-EIF4EBP3	19
AGPAT6	19
CTBP1	19
HYOU1	19
PPIL2	19
C15orf42	18
LRP8	18
MECP2	18
APEX2	18
ZNF609	18
RAPH1	18
PDE4A	18
FZD1	18
YWHAG	18
SERTAD2	18
TMEM79	18
SSH2	18
SGMS1	18
C9orf91	18
CD276	18
KIF13A	18
ORAI2	18
CTDNEP1	18
SP3	18
FZD5	18
SCAF11	18
PRCC	18
GTPBP2	18
ZNF512B	18
ZNF8	18
TSC22D4	18
ASB6	18
SLC6A9	18
TTPAL	18
ABHD12	18
GJC1	18
RHOG	18
KHSRP	18
DLG5	18
B4GALT5	18
TUBA1B	18
PTRF	18
LRP10	18
SLC25A44	18
TOB2	18
ANTXR1	18
DAB2IP	18
NACC2	18
PHLDB2	18
RCC2	18
UBAP1	18
APH1A	18
ACP2	18
TAGLN2	18
CLTC	18
SIN3B	18
INO80D	18
ZBTB2	18
LRFN1	18
NUP210	18
SLC35C2	18
BLOC1S3	18
LOC643650	18
PSEN1	18
AGPAT2	18
BCOR	18
TMTC1	18
SPTBN1	18
CRAMP1L	18
SOWAHC	18
FAM105B	18
GLTPD1	18
ENTPD6	18
PIP4K2C	18
RBM12	18
AXIN1	18
TOP3A	18
NUCB1	18
EHD1	18
TPX2	18
ALKBH4	18
SGK196	18
OGDH	18
PTBP1	18
MCM2	18
POLDIP2	18
ANKHD1	18
C10orf47	18
TNFRSF1A	18
DDX23	18
KCNJ12	18
SMAD5	17
MDM2	17
ZNF714	17
LRRC37A4P	17
AGSK1	17
LOC727849	17
TOM1L2	17
RNFT2	17
LOC100132247	17
ZNF652	17
NEO1	17
CSNK1E	17
ABCC1	17
SIPA1L3	17
ALMS1	17
C6orf106	17
CLPB	17
LOC100506710	17
B4GALT2	17
AP1G1	17
PAPD5	17
ZBTB40	17
NHSL1	17
AFF1	17
ATP5J2-PTCD1	17
FSCN1	17
RBM14	17
BACE1	17
AFF4	17
PTCD1	17
FEM1C	17
ADIPOR2	17
C19orf44	17
C21orf58	17
GPR161	17
MLX	17
ZNF445	17
LOC642852	17
PUS1	17
MSL1	17
FAM127B	17
C10orf26	17
IQSEC1	17
ATXN7L3B	17
DDR1	17
ZKSCAN1	17
YARS	17
NUP214	17
HYAL1	17
HMGXB3	17
TOR1AIP1	17
UBE2R2	17
LGR4	17
THAP11	17
KLHL15	17
L3MBTL2	17
ZNF498	17
OGT	17
LOC100292680	17
IP6K1	17
HSP90AA1	17
ZDHHC7	17
SLC33A1	17
SERPINH1	17
FAM124A	17
EIF5	17
PIGQ	17
XBP1	17
MLLT6	17
MAN1A2	17
SBNO2	17
PCYOX1	17
C7orf42	17
CITED4	17
SLC43A2	17
FGD5-AS1	17
CDC42SE1	17
SLC29A1	17
BET1L	17
CLCN7	17
TIPARP	17
SOAT1	17
PDGFB	17
PGRMC2	17
HEXIM1	17
KIAA0664	17
KHNYN	17
CHST15	17
SLC5A6	17
TMEM109	17
VPS37B	17
TUBB6	17
FAM156B	17
AARS	17
DR1	17
MYH9	17
RNF121	17
ZNFX1	17
TEAD1	17
FAM100B	17
HIPK1	17
TRIM32	17
FADD	17
MGAT4B	17
LETM1	17
LONP1	17
CPS1	16
MTF1	16
LRRC59	16
MAVS	16
TCF19	16
TTI1	16
BRPF3	16
AMOTL1	16
CD44	16
BRPF1	16
UBTF	16
MYO1C	16
FAM104A	16
RAP1GAP2	16
KIAA0040	16
SLC19A1	16
ZNF281	16
PHLPP2	16
TBC1D9B	16
WIZ	16
NAA40	16
RAVER1	16
BDNF	16
APC	16
MID1	16
NGRN	16
ENO1	16
F2R	16
LRP6	16
TBC1D25	16
SLC9A1	16
MED26	16
PIK3R2	16
TRIM25	16
PURA	16
GOLGA3	16
XPO6	16
FBXO34	16
STARD7	16
PDP2	16
C16orf58	16
HPS6	16
LCLAT1	16
ADCY7	16
BBX	16
NXN	16
PFKP	16
CHD2	16
EIF2S3	16
DCAF5	16
STOM	16
DAP	16
SLC27A4	16
USP10	16
IPO7	16
IRX3	16
PLXNA2	16
LZTS2	16
SLC41A1	16
CANX	16
STAU1	16
TKT	16
NDE1	16
IGF2BP1	16
CHD8	16
TGIF2	16
CARKD	16
GAPDH	16
PTPRF	16
CTNS	16
TNFAIP3	16
PLXNB2	16
MAML3	16
RTN4	16
ZADH2	16
GANAB	16
SMPD1	16
SDCCAG3	16
MFSD12	16
SRSF1	16
BEND3	16
LEMD3	16
TULP3	16
SCAP	16
FTSJ2	16
IST1	16
SDF4	16
RIC8A	16
MARS2	16
IRAK1	16
C17orf90	16
ELOVL5	16
ELOVL1	16
GTF3C1	16
CES2	16
PTTG1IP	16
ZNF398	16
HSPA8	16
ABR	15
KIAA1522	15
KPNA1	15
SMYD5	15
MNT	15
STK35	15
ZNF638	15
DBNDD2	15
ARHGAP32	15
SETDB1	15
CTSD	15
MAP3K3	15
MGAT5	15
MKL2	15
KIAA0513	15
ZBTB39	15
CIC	15
HSPA14	15
CLN6	15
KIF26B	15
TNS1	15
LINC00319	15
ENAH	15
FIGNL1	15
RNF169	15
FAM160A2	15
SH3BP2	15
PHLDB1	15
ADM2	15
TRIM65	15
BICD1	15
P2RY11	15
MTMR4	15
TESK1	15
RAB35	15
NISCH	15
NUP98	15
KDM3B	15
HOXB6	15
OTUD7B	15
AMIGO1	15
FAM78A	15
EPT1	15
SNAP47	15
RASAL2	15
CREB3L2	15
UAP1L1	15
QSOX1	15
FAM127C	15
GIGYF2	15
ZBTB10	15
PCBP2	15
ATG13	15
ZBTB22	15
KCNAB2	15
TCF3	15
P2RY6	15
TTC4	15
TCF20	15
USF1	15
SEPHS2	15
UBQLN2	15
ZNF770	15
MON1B	15
RCOR1	15
C9orf114	15
SLC38A7	15
JPH3	15
ZSWIM6	15
LMBR1	15
CSRNP2	15
USP38	15
GLIS2	15
CCND1	15
ZSWIM1	15
PHF12	15
ATF3	15
MFN2	15
NHS	15
PFKFB3	15
SLC16A6	15
BTN3A2	15
MAPK4	15
CDC34	15
POP7	15
FRAT2	15
ZMYND8	15
PCNX	15
LARS2	15
ZSWIM4	15
DISP1	15
C6orf89	15
RTN4RL2	15
CCDC57	15
NIPA2	15
FITM2	15
PLAGL1	15
SNRK	15
ARFIP2	15
ITGA3	15
SLC16A5	15
ABCF2	15
CENPF	15
PDF	15
REEP4	15
KIAA1804	15
KTI12	15
GAS2L1	15
APP	15
CYB561	15
RPN2	15
RDH13	15
ACTG1	15
EEF1A2	15
SMC1A	15
EBP	15
LYPD3	15
ZNF544	15
FBXO42	15
MESDC1	15
LRFN3	15
GPI	15
BSG	15
GDF15	15
MPDU1	15
C17orf70	15
LOC100506668	15
PI4KB	14
G3BP2	14
RAB11FIP5	14
FAM203A	14
GATAD2B	14
CBLL1	14
UBN2	14
TIMM50	14
TRAK1	14
KDM6B	14
CTNND1	14
MEX3A	14
HDAC7	14
CEP120	14
CD99L2	14
ARHGAP23	14
DCTN5	14
MMP15	14
MTRR	14
PBX2	14
TMED10	14
PRDM4	14
ZC3H11A	14
WSCD1	14
ZFP106	14
INHBE	14
MARVELD1	14
ZNF526	14
ZNF808	14
CBX5	14
TFRC	14
TMEM189	14
STIM2	14
WDR27	14
E2F4	14
ITPKB	14
LRP3	14
PTP4A1	14
DYRK2	14
MPZL1	14
ZFP36L1	14
REST	14
SPIN1	14
IER5	14
BFAR	14
DSEL	14
SERPINE1	14
ZNF473	14
STXBP1	14
RERE	14
LIMCH1	14
RNF185	14
C9orf86	14
NETO2	14
PVRL2	14
RAF1	14
SF3B4	14
LAMC3	14
CRTAP	14
CNPY3	14
POLR1A	14
GTPBP5	14
RFWD3	14
RNPEPL1	14
GFOD1	14
GOLPH3	14
PALB2	14
HDHD3	14
GSG2	14
SMEK1	14
ANKRD9	14
TMED7	14
PRNP	14
CD55	14
BTBD7	14
TYSND1	14
ZNF623	14
YAP1	14
SLC6A8	14
BCL2L2-PABPN1	14
MAP2K4	14
ADCY3	14
PABPN1	14
SRSF6	14
ZNF146	14
SERTAD3	14
BIRC6	14
TRIM41	14
TMEM203	14
GPR125	14
FAM123B	14
C1orf74	14
RBM12B	14
LOC150776	14
PTGS1	14
INF2	14
WIPI2	14
FAM127A	14
CDK6	14
VIM	14
BAP1	14
TACC3	14
CNOT6	14
PLEKHG3	14
KAT2A	14
CDCA5	14
LMNA	14
HCG18	14
SPECC1	14
TUBA1A	14
C12orf49	14
BRI3BP	14
XXYLT1	14
PMM2	14
MLST8	14
PTPRS	14
KCNJ18	14
PPARA	13
NR4A1	13
MKX	13
MAP3K14	13
RAPGEF1	13
CCRN4L	13
PHF3	13
C14orf135	13
KLHL29	13
WDR85	13
RAB11FIP1	13
TET2	13
ELOVL6	13
YY1AP1	13
ELK4	13
TAF4	13
KDM5C	13
FOXD1	13
TRIO	13
ZMIZ1	13
SHROOM3	13
RPRD1B	13
BCORL1	13
DLX4	13
ZNF675	13
KLHDC7B	13
ZNF480	13
TAPT1	13
KCTD20	13
KCTD11	13
TRIM16L	13
DLX1	13
RALGDS	13
C1orf43	13
ADAM10	13
GPBP1	13
TMEM129	13
TPRA1	13
DAGLB	13
NFE2L2	13
SLC12A4	13
CHAMP1	13
SMG7	13
CDK2	13
CTNNA1	13
MYO1E	13
S1PR3	13
NCL	13
SOS1	13
RAC1	13
ATF6	13
ZNF318	13
SACS	13
FAM120A	13
SETD1A	13
SCAF8	13
MBTPS2	13
FAM46C	13
CTTNBP2NL	13
ARRDC3	13
NR2F2	13
DCLRE1B	13
ZNF618	13
ZNF689	13
C1orf216	13
TSHZ2	13
PKP4	13
BCL7A	13
C1orf144	13
WDR26	13
FZR1	13
RCOR3	13
C2orf44	13
SMCR7	13
ETV3	13
GSK3B	13
SMPD4	13
FAM217B	13
AHR	13
BPTF	13
PCSK7	13
PLK1	13
E2F1	13
FOXC2	13
PPIF	13
IFRD2	13
NRM	13
UBIAD1	13
ZDHHC8	13
HOXC11	13
SNX19	13
TTLL12	13
ARID1B	13
VAC14	13
AEN	13
ASB8	13
NOL9	13
PEAK1	13
FRMD8	13
BTBD6	13
TRERF1	13
HN1L	13
OLFML2A	13
PXDC1	13
KIF1B	13
LOC388152	13
LINC00346	13
SREBF1	13
AP2B1	13
GTF3C2	13
DEDD	13
ATG9A	13
ZNF275	13
ELF3	13
TGFBR1	13
NIPA1	13
TMEM30A	13
ZNF746	13
ATP6AP1	13
TRRAP	13
DUSP4	13
CDC25A	13
FOXO1	13
KCNK5	13
FEN1	13
NFIL3	13
PSKH1	13
GMEB2	13
SHPK	13
ZNF324	13
FAF2	13
VPS39	13
MAN1B1	13
VSIG10	13
CHMP6	13
LRRC8E	13
SIK3	13
ZFC3H1	13
LOC400550	13
PRKCSH	13
ZXDC	13
EARS2	13
HCN2	13
DAPK3	13
DYNC1H1	13
CYR61	13
BTG1	13
HMGA1	13
JAG2	13
RAP2B	13
SGTA	13
TNFSF9	13
ACSL3	13
TAF7	13
TUBA4A	13
SLC2A3	13
GPR176	13
ADD1	13
MOCS3	13
FOXRED1	13
MRPS12	13
C1QTNF6	13
B3GNT9	13
MAPK1IP1L	13
ANKRD30BL	13
FTL	13
TGFB1	13
PPIB	13
CD151	13
LDHA	13
LRPAP1	13
ATP1A1	13
GRINA	13
SNRNP200	13
STS	12
ZNF121	12
KANSL3	12
SMEK2	12
ZNF562	12
API5	12
NFIB	12
C16orf5	12
ST6GAL1	12
PEA15	12
ZXDA	12
ELL2	12
CNNM4	12
C7orf26	12
PLCD3	12
HLCS	12
KIAA2026	12
ODZ3	12
TUFT1	12
UBAP2L	12
TPRN	12
BTN3A1	12
FIBCD1	12
DFNB31	12
ZBED6	12
CLPTM1	12
MEGF8	12
ACVR1B	12
LASP1	12
PIK3CB	12
CDC42EP3	12
ZNF217	12
TPPP	12
IMPAD1	12
C11orf30	12
SRGAP1	12
C16orf70	12
C6orf62	12
FIZ1	12
FAM43A	12
C19orf54	12
TMEM189-UBE2V1	12
FOXO3B	12
ALG11	12
ARHGAP17	12
ATXN7L3	12
KANK2	12
APLP2	12
NONO	12
C1orf233	12
SLC39A9	12
SNX12	12
DPH2	12
OSBP	12
MAPK7	12
ZNF282	12
RAB3D	12
SYNGR2	12
PTPN14	12
LHFPL2	12
NAB2	12
KDELR1	12
PPARGC1A	12
HELZ	12
MRPS27	12
SLC22A23	12
PNKD	12
TRAPPC12	12
ZNF434	12
IMP3	12
TMEM8A	12
CCDC86	12
RNF34	12
PROSER1	12
USP42	12
TUBA1C	12
KCTD12	12
ATRN	12
CDYL2	12
EXOC8	12
PPM1G	12
ABHD15	12
ZNF320	12
SLC41A3	12
BAG5	12
TMCC1	12
CSNK1A1	12
RCC1	12
C17orf63	12
RABEP1	12
FAM89B	12
DGKZ	12
TOMM40	12
NFIA	12
OTUD5	12
WFS1	12
RNF103	12
C15orf38-AP3S2	12
ZNF664	12
CSNK1G2	12
GNS	12
MAP4	12
PDIA4	12
SOX13	12
TOB1	12
SIGMAR1	12
SFN	12
RAB3IL1	12
PELP1	12
LCMT2	12
CAMSAP1	12
TRPC4AP	12
PELO	12
ADPRHL2	12
PRR11	12
SELRC1	12
GCC1	12
FAM57A	12
C3orf39	12
CALD1	12
TRIM47	12
BTN2A1	12
SLC39A3	12
ZNF598	12
G6PD	12
ALDH3B1	12
DCAF4L1	12
ADARB1	12
UBP1	12
TEX264	12
PTBP3	12
EDNRA	12
ESYT1	12
CHST12	12
PABPC1	12
RCN1	12
REEP5	12
H1FX	12
ARL6IP5	12
DHX30	12
PLEKHM2	12
QRICH1	12
PMEPA1	12
KIDINS220	12
CDKN2B	12
MEN1	12
OSGIN1	12
CA5BP1	12
TUSC1	12
CUL4A	12
EFEMP1	12
C1orf212	12
PACSIN2	12
CEBPA	12
LAMP1	12
HSP90AB1	12
ZFP64	12
MUM1	12
ALG2	12
C3orf58	12
EIF3C	12
EIF3CL	12
TMUB1	12
CLU	12
TRAF2	12
ATP6V0C	12
MCM7	12
FAM168B	11
SPPL2B	11
CENPN	11
SLC25A36	11
CAV1	11
RAB43	11
ISY1-RAB43	11
ZNF83	11
NPAT	11
PDPK1	11
DCAF7	11
KIAA0494	11
ARHGAP11A	11
PLEKHM1	11
GLTSCR1	11
HOXC13	11
THUMPD1	11
ASF1B	11
TMEM57	11
RAB1B	11
TRIM4	11
CCDC97	11
ELFN2	11
ANKS6	11
LRRC37A3	11
SUOX	11
ZNF813	11
ZDHHC9	11
AKT1	11
HIPK3	11
MARK3	11
GPT2	11
NECAP2	11
SIN3A	11
LEPRE1	11
NT5C1B-RDH14	11
ZNF615	11
RNF145	11
COX10	11
BAI2	11
KIFC1	11
KPNB1	11
NFIX	11
NFYA	11
SUV39H1	11
ZNF264	11
CDC42BPA	11
DUSP3	11
ARHGAP1	11
PRKX	11
TRIM16	11
NR4A3	11
FBXO10	11
LDOC1	11
PDCD6	11
KIAA0182	11
PTDSS1	11
AAK1	11
SIK2	11
NCSTN	11
THAP4	11
CRIM1	11
UBE2Q1	11
WHSC1L1	11
EML4	11
ZC3HAV1	11
JPH1	11
ITPKC	11
HSDL1	11
TRAF7	11
MOB3A	11
ZC3H18	11
ACACA	11
LOC388692	11
GLI3	11
PMP22	11
CYB5R3	11
BICD2	11
ZNF740	11
DSP	11
MAEA	11
C19orf12	11
FRS2	11
PHACTR4	11
SLC45A4	11
NCOA7	11
C7orf50	11
FBXO28	11
EDC3	11
PDE4D	11
RBM14-RBM4	11
TMEM161A	11
SLC20A2	11
EIF4B	11
EMP2	11
ATP1B1	11
GPC1	11
HNRNPA2B1	11
SQLE	11
SRPK1	11
GIPC1	11
KIF1C	11
SYNGAP1	11
PYCR1	11
RBBP6	11
BAMBI	11
N4BP3	11
MESDC2	11
UHRF1BP1	11
C20orf11	11
SOBP	11
AGPAT5	11
CAND1	11
KCTD5	11
KLHDC5	11
DGCR14	11
DOCK5	11
PDRG1	11
SLX4	11
HIATL1	11
SPPL3	11
MIER3	11
LOC100131691	11
LOC100499466	11
PRLR	11
ATP2B1	11
FGFRL1	11
GON4L	11
INCENP	11
SLC35A2	11
C12orf44	11
ZNF707	11
EFTUD2	11
RELA	11
TSPAN3	11
SCO2	11
VPRBP	11
BACH1	11
SLC30A6	11
PLP2	11
SP4	11
SSR2	11
CDKN1B	11
CDYL	11
AQP3	11
NXPH4	11
SNX8	11
EXOSC2	11
IPO13	11
CHSY1	11
BAHD1	11
RRP7A	11
ZFR	11
SLC35F2	11
C1orf159	11
PCMTD2	11
C20orf20	11
YOD1	11
YLPM1	11
TSPYL4	11
FAM113A	11
C19orf43	11
EPC1	11
ISG20L2	11
ITFG3	11
CHD6	11
SLC37A3	11
PIGS	11
BRAT1	11
TXLNA	11
ZNF543	11
ALDOA	11
SRA1	11
DLGAP4	11
PRR5L	11
SHMT2	11
WLS	11
ZNF783	11
SLC4A2	11
C7orf49	11
KCNK1	11
CILP	11
MBTPS1	11
CHERP	11
SPAG5	11
PHGDH	11
CCNI	11
RER1	11
CCT5	11
DOLK	11
C19orf24	11
FKBPL	11
EHMT1	11
ZBED3	11
MAP2K7	11
AHCY	11
SLC25A39	11
SMURF1	11
SPG7	11
EIF3A	11
CDC42EP2	11
CKAP4	11
WDR43	11
SLC35B4	11
MYO18A	11
CTSB	11
MRPS34	11
COL7A1	11
AMH	10
SLC11A2	10
SUMF2	10
ZNF629	10
LDB1	10
LIMA1	10
C6orf228	10
DOLPP1	10
SH2D4A	10
SRPR	10
POU2F1	10
IL13RA1	10
MAP3K11	10
NPAS2	10
PTPRJ	10
FOXA1	10
SLC5A3	10
CISH	10
SOCS5	10
RNF44	10
ZHX3	10
C5orf22	10
UBE2Z	10
FAM134A	10
OPA3	10
TOMM40L	10
FAM175B	10
C12orf34	10
GAS2L3	10
SIX5	10
IL6R	10
CRTC2	10
RNF216	10
LOC652276	10
FLJ42627	10
INSR	10
HNRNPL	10
RHBDF2	10
LRRC37A2	10
THAP7	10
RNF187	10
NRF1	10
TUBG1	10
C19orf29	10
PIGG	10
APOLD1	10
TOR2A	10
C22orf46	10
KIAA1671	10
SPECC1L	10
C1orf86	10
PLBD2	10
TMED7-TICAM2	10
APBB2	10
KLF11	10
NCAPH2	10
ZNF317	10
SYS1	10
RBAK	10
DEF8	10
HIP1	10
DUSP7	10
PIK3C2B	10
NRIP1	10
PPM1D	10
JMJD1C	10
ONECUT2	10
OXA1L	10
LRRC41	10
ZNF41	10
ATXN2L	10
SEPHS1	10
RLF	10
TBL2	10
CNOT1	10
ZCCHC8	10
EXD3	10
TBC1D13	10
CHDH	10
ERRFI1	10
SLC2A4RG	10
COQ9	10
SH3BP5L	10
C22orf13	10
NLRC5	10
EGLN2	10
PIGM	10
SAMD11	10
ZBTB9	10
PRR5	10
BCDIN3D	10
ZNF710	10
CECR7	10
LOC100130776	10
LOC100289019	10
LOC440894	10
ADRA2C	10
PDE3B	10
RPL27A	10
SERBP1	10
SMOC1	10
DIXDC1	10
MARK2	10
RBM23	10
PRR3	10
CKAP2	10
ZEB1	10
TSPAN14	10
MAPKBP1	10
EPN1	10
EIF2AK1	10
[truncated: 3,663 more rows]

## Sheet: GSE49339_YTHDF2
Target genes sorted by # of mutations	# of mutations
HCG11	4237
REST	1858
LARP4	1629
E2F3	1205
SOWAHC	1198
ATP11A	979
SETX	946
DCAF4L1	866
CBX6	819
SYDE1	780
FAT1	723
CDC25A	706
FZR1	672
ICMT	671
TOR1AIP2	605
METTL21A	533
CREBBP	493
DYNC1H1	484
YOD1	461
MGA	411
PITX1	406
RBM15	406
UBAP1	386
YTHDF2	382
CSRNP2	358
AKAP1	343
RNF217	326
WNT7B	319
DR1	319
PPP1R15B	318
GFI1	317
TMEM43	304
MLL5	303
MEGF9	298
SRCAP	289
RGP1	284
ZNFX1	284
HDAC7	282
STAU1	271
ZNF398	262
ITGA5	236
SMCR8	211
YARS	211
CXCR4	209
ZNF460	208
TNRC6B	199
TNFAIP1	195
ZNF703	192
DYNLL1	191
PSEN1	191
PGBD1	190
PAPD5	189
LTBR	185
BARD1	181
FAM83D	180
PAQR4	177
KIAA0240	174
LATS1	173
LATS2	172
MYPN	172
BTN3A3	171
LDLR	166
NIPBL	164
FGD5-AS1	162
LOC388692	162
TM9SF4	159
KBTBD6	156
POLDIP2	153
CENPO	153
BTN3A2	150
DHCR24	150
KCTD2	149
RCOR3	148
CHD9	146
KIAA0040	145
PP7080	145
ARHGAP5	144
ICAM1	141
ILF3	141
MCL1	138
MFAP3	138
SLC12A7	138
GATA2	137
NICN1	137
RBMXL1	132
SON	132
PLAC2	131
SCARA3	131
SARS	130
SLC7A5	127
ALDH1B1	126
C17orf51	125
C6orf228	125
EIF5B	123
SGSH	123
YTHDF3	123
SLC3A2	122
C19orf29	122
GTPBP5	121
ZWINT	121
ZADH2	118
NCLN	118
INO80D	118
NOTCH2	117
FRAT2	117
MRPS12	115
PIP5K1A	114
ZNF714	114
ARF6	114
ERRFI1	114
SREK1	114
CCDC85C	114
SLC35E1	112
ABCF1	110
MESDC2	108
TPPP	108
SOCS3	107
EIF1AD	107
ZBTB7B	106
ITPRIP	105
SLC16A1	105
KIDINS220	104
NFATC3	104
TPBG	104
STAM	104
CHML	102
DIDO1	102
IL6R	102
CHSY1	101
INPPL1	101
SERTAD3	100
C20orf4	100
SEC61A1	100
DEDD	98
ZNF787	96
TNRC18	96
SLC15A4	95
C14orf169	95
LRFN4	94
DAG1	93
ITPRIPL2	93
ARID1B	92
HNRNPA0	91
TNFRSF10B	91
FAM113A	91
KLHDC10	90
CDC42EP4	89
PTPN21	89
ANKRD40	88
NT5C1B-RDH14	87
TRAF4	87
RHOF	87
TRAPPC12	87
TSFM	86
MFSD5	86
CREBZF	85
SLC25A29	85
CHST3	84
FOXK2	83
ATMIN	83
DUSP1	82
PABPN1	82
SIN3A	82
OLFM1	81
GPR56	81
KIF13A	81
ABL2	79
MAP3K2	79
PODXL2	79
GEMIN4	78
PTPN14	78
SELRC1	78
SPECC1	77
ARL6IP5	77
GNA12	77
PLXNA2	76
CEBPB	76
DDA1	75
ETV3	75
SURF6	75
AGAP1	74
C6orf106	74
FRMD8	74
THBS1	73
TRIM26	73
BAMBI	72
IER5L	71
NR3C1	70
TMED8	70
SLC39A10	69
TOR1AIP1	69
AMOTL2	68
BCAR1	67
FBXW2	67
MSANTD4	66
RHOV	66
NDOR1	65
SOGA1	65
TBCC	65
TPRA1	64
LYSMD4	63
SDC1	63
SF1	63
TYSND1	63
GLCCI1	62
MGAT2	62
CERS5	62
FAM208B	62
FEM1B	61
HM13	61
KLF16	61
LARP1	61
LUZP1	61
SERBP1	61
SLC25A25	61
ABHD13	60
AP1G1	60
CYP1B1	60
GRPEL2	60
LOC642852	60
MET	59
DBNDD2	59
IER3	59
MGAT1	59
SLC35E2B	58
TMCC1	58
FAM108C1	58
MAP3K4	57
SLC26A2	57
C19orf24	57
FOXK1	57
ICOSLG	57
NUP62	57
AHR	57
JPX	56
LINC00473	56
TUBG1	56
EPHA2	56
F2R	55
ANAPC7	55
HEXIM1	55
NETO2	55
SCAF1	55
KIAA1804	55
KLF4	55
NUDCD3	55
PDP2	55
SPRED2	55
CDC27	54
CHST14	54
ARHGAP11A	54
C15orf39	54
C9orf69	53
DERL1	53
FOXO1	53
MCAM	53
PRR12	53
RTN4R	53
SLC35C2	53
SPEN	53
THADA	53
CD3EAP	53
NFIL3	53
OSBPL2	53
TSC22D1	53
AKAP2	53
POGZ	52
ZNF498	52
ADPRHL2	52
FAM208A	52
MAGEF1	52
MRPS27	52
PYGO2	51
RHOB	51
TMEM201	51
CBX2	51
DDIT4	51
ENTPD6	51
HOXC6	51
IL6ST	51
KAT2A	51
MED13L	50
BIVM-ERCC5	50
DNAJC3	50
EDNRA	50
JUND	50
NFE2L1	49
PEG10	49
RNF26	49
SLC45A4	49
SNX19	49
STRA13	48
TARS2	48
CCNT2	48
COL5A1	48
KIAA2013	48
THAP11	48
TRIM56	48
YDJC	47
BCL9L	47
CD97	47
ELP3	47
MEPCE	46
NFE2L2	46
RBM12	46
SLC39A14	46
TET2	46
TMEM186	46
TRPS1	46
USP10	46
YTHDF1	45
C19orf6	45
CBX4	45
ERC1	45
FBXO42	45
FRS2	45
P2RY6	45
PODXL	45
RBM23	45
RPP25	44
TPT1	44
CLPB	44
NCEH1	44
POM121C	44
TMEM11	43
ADNP	43
AFF1	43
CCDC94	43
FOSL2	43
SOX4	43
ZNF35	43
C19orf48	43
DHX33	43
DYRK1A	43
EP300	43
IRF2BP2	42
JAGN1	42
MEX3D	42
PHLDB2	42
SLC52A2	42
ZNF451	41
CANT1	41
JUNB	41
KCNK3	41
KCTD15	41
MKL2	40
NR2F6	40
SIX4	40
SLC7A1	40
STC2	40
TLK2	40
TMEM115	40
TRIM39	40
VEGFA	40
ZCCHC2	39
ZNF831	39
AKAP13	39
ARFGAP1	39
C6orf89	39
DISP1	39
IL4R	39
KIRREL	39
KLHL5	39
LRRN2	39
NECAP2	38
PCSK7	38
SLC39A7	38
ZNF121	38
ATP6V0E1	38
DACT1	38
DOCK5	38
ECE1	38
GALNS	38
KIAA0100	38
LDOC1L	38
NUFIP2	38
RRP7A	38
RSL1D1	38
ALG2	38
ATXN1L	37
C17orf62	37
GPRC5A	37
HS6ST3	37
MKI67	37
PER1	37
PIGM	37
PPIL2	37
RAB8A	36
RANGAP1	36
RUSC2	36
ZBED1	36
ANKRD17	36
C12orf49	36
DIAPH1	36
EVC	36
INTS5	36
KLF13	36
LOC100499177	36
PA2G4	36
POLR3H	36
PPARGC1A	36
SERPINE1	35
SLC20A2	35
SLC2A1	35
TRUB2	35
ZNF800	35
ATXN1	35
BRD4	35
EPB41L1	35
FAM53C	35
FBXL19	35
MAFK	35
PLOD1	35
RNFT2	35
SERTAD2	35
SIX2	35
SP1	35
TMEM127	35
TTC4	35
ZXDB	35
ADNP2	35
AP5B1	35
BAIAP2L1	34
BMPR1A	34
C16orf57	34
C16orf58	34
CES2	34
CSRNP1	34
CTDNEP1	34
IVD	34
MFN2	34
NUCB1	34
SLC16A6	34
SLC1A5	34
THAP7	33
TMEM214	33
ZNF8	33
AGPAT2	33
BTN3A1	33
C5orf15	33
FTSJ2	33
GAS1	33
L1CAM	33
SPATA13	33
UBP1	33
XBP1	32
ARID5B	32
FADD	32
FLCN	32
LEPREL4	32
LYPD3	32
MBD3	32
MBNL2	32
PATZ1	32
RABEP1	32
SESN2	32
SGK196	32
SH3PXD2A	32
TMEM93	32
WIZ	32
CPSF7	32
FAM89B	31
FKBP10	31
FOXM1	31
L3MBTL2	31
LNPEP	31
MFHAS1	31
MLL2	31
NAV1	31
NLGN2	31
NOMO1	31
NUAK2	31
PRRC2B	31
RCOR1	31
RPRD2	31
SAPCD2	31
SDF4	31
TBC1D24	31
ZNF562	31
ZNF628	31
ZNF638	31
ALKBH4	31
ARSG	31
BCL2L13	31
BTBD7	30
FUT1	30
GCC1	30
LRFN3	30
MLXIP	30
NAT8L	30
POGK	30
PXDN	30
SACS	30
SCAMP4	30
SLCO3A1	30
TAF5L	30
TESK1	30
TNFRSF1A	30
TSC22D4	30
USP31	30
WDR33	30
ZFHX3	30
ZFP64	30
ZNF778	29
ADPGK	29
AHDC1	29
AZI2	29
BUD13	29
C15orf42	29
CBFA2T2	29
CEP72	29
CHTF8	29
CNOT6	29
DHCR7	29
DYRK2	29
FKBPL	29
LOC150776	28
MAPK1IP1L	28
NOMO3	28
PDCD11	28
PDE12	28
PHF23	28
PPCDC	28
RCC2	28
SLC39A9	28
SMAD6	28
TULP3	28
ZBTB24	28
ZCCHC14	28
CDV3	28
CENPB	28
CHD2	28
CSTF2T	28
GAS8	28
HOXB6	28
IST1	28
KIAA0922	28
PDXDC1	28
PFKFB3	27
PIP5K1C	27
RBM38	27
RNF24	27
SCAF8	27
SMAD3	27
TGIF2	27
TRIM25	27
UAP1L1	27
ARHGAP35	27
DAZAP1	27
EFNA1	27
FAM57A	27
GALNT2	27
GPBP1	27
IP6K1	27
LMTK2	27
LRRC8A	27
NCOA6	27
NTSR1	27
PCNXL3	27
POFUT1	27
PPP2R2D	27
PRSS23	26
PRUNE	26
RFX2	26
RGMB	26
SMG8	26
TBC1D14	26
ZC3H11A	26
ZNF286A	26
ZNF646	26
ZNF764	26
ARID1A	26
ARMC7	26
ATP9A	26
B4GALT6	26
C7orf26	26
CCNK	26
CDK10	26
DEGS1	26
DGCR2	26
EXOSC2	26
KANSL1	26
KCNAB2	26
MLL	26
PLXNB2	25
RIBC2	25
SH3TC1	25
TMEM168	25
WDR27	25
ZNF384	25
ZRANB1	25
CDC42EP1	25
DOLK	25
EPHB2	25
EPPK1	25
EXOC7	25
EXT1	25
FOXL2	25
NEU3	25
PHF15	25
PLAGL1	25
PPP1R18	25
PRMT10	25
RMI2	25
SEC16A	25
TMEM167B	25
TOR4A	24
TSKU	24
VPS18	24
WDR82	24
WNT5A	24
ZMYND8	24
CMIP	24
DUSP16	24
FAM131A	24
FBLN5	24
GGA3	24
GPR161	24
LASP1	24
LEPREL2	24
LOC100499466	24
MTSS1L	24
MUL1	24
POR	24
RNF121	24
SLC35C1	24
TEX2	24
TM2D2	24
TRADD	24
TRIM11	24
TUG1	23
UBE2L3	23
UPF1	23
USF1	23
WIPF2	23
ZNF295	23
AHRR	23
AMMECR1L	23
CHERP	23
EN2	23
FAM100B	23
FBXL14	23
FOXC2	23
FZD2	23
GDF15	23
HIVEP1	23
IPO9	23
KIAA0664	23
MAP3K11	23
NAP1L4	23
PAQR7	23
PDGFA	23
PHLDB1	23
PRKRIR	23
RASSF8	23
RNPEPL1	23
RXRA	23
SGK223	23
SLC2A3	23
SLC35A4	23
TBC1D9	23
TEAD1	23
TSPYL4	23
TTL	23
YY2	22
ZBTB17	22
ZBTB6	22
ABL1	22
CHURC1-FNTB	22
CKAP4	22
DENND5A	22
DIXDC1	22
DLX3	22
GAS2L3	22
GSG2	22
IFNAR1	22
IKBKG	22
KIAA0284	22
LGR4	22
MYO9B	22
NIF3L1	22
OXSR1	22
PGRMC2	22
PRCC	22
QSOX1	22
SGTA	22
SLC10A3	22
SLC25A37	22
SMPD4	22
TANC2	22
TAP2	22
TIMP2	22
VANGL1	21
ZNF768	21
CAMK2G	21
CCNT1	21
CD83	21
CLCN7	21
EXTL3	21
FBXL18	21
IGFBP4	21
IMP4	21
LMX1B	21
MAPK4	21
MEIS2	21
MFAP1	21
MMS22L	21
NSD1	21
P4HB	21
PRR3	21
RFWD3	21
SLC33A1	21
SOCS2	21
SYVN1	21
TMEM198B	21
WDR6	21
ZDHHC7	21
ASH1L	21
ASXL1	21
B3GNT2	21
BET1L	21
BICD1	21
C16orf72	21
C3orf58	21
CNNM2	21
DGKD	21
DNAJC30	21
EML4	21
EPOR	20
HEG1	20
HIVEP2	20
IGFBP7	20
MCM3	20
METTL11A	20
NHSL1	20
PCNX	20
PIK3C2B	20
POLR3D	20
ROCK2	20
TMEM51	20
TOR1B	20
UBTF	20
ZXDC	20
AKT2	20
ARHGAP21	20
ATXN7L3	20
C21orf58	20
CHAMP1	20
CUL4A	20
CYBA	20
DLX4	20
ELF3	20
FAM83H	20
FJX1	20
FOXO3	20
GCN1L1	20
IGF1R	20
KDM6A	20
LSM10	20
MTHFSD	20
NAA30	20
NINJ1	20
NPLOC4	20
NUP153	19
PRLR	19
PRSS21	19
PTGER4	19
RHOU	19
SDC4	19
SIKE1	19
SKI	19
SLC41A1	19
SMPD1	19
TMED7-TICAM2	19
TMUB1	19
TRIM16L	19
WDR81	19
ZNF592	19
AHCTF1	19
ATN1	19
BRI3BP	19
C1orf86	19
CCDC86	19
CEBPG	19
CELSR2	19
CLPTM1	19
EEF1D	19
ELOVL1	19
FAM32A	19
FZD1	19
GPER	19
GTF2E1	19
HCFC1	19
IL17RA	19
INF2	19
KDM2A	19
KRT80	19
MDC1	19
MED26	18
MGAT5	18
MID1IP1	18
MOGS	18
MSL1	18
NARG2	18
NDE1	18
OTUD7B	18
PIM3	18
PNKD	18
PPP1R9B	18
PPRC1	18
SCO2	18
SEMA4B	18
SERPINH1	18
SETD1B	18
SLC1A4	18
SLC38A10	18
SLC39A3	18
ST3GAL1	18
STEAP3	18
TAF1C	18
TGFB1	18
TMEM184A	18
TMEM39A	18
TOM1L2	18
ZFP36	18
ZFX	18
ZNF319	18
ZNF503	18
ABCC1	18
ABHD12	18
ADCK2	18
ADO	18
AGRN	18
AKAP10	18
C22orf28	18
CD82	18
CDCA5	18
CHPF	18
CNOT6L	18
CTBP1	17
CTDSP2	17
DDR1	17
DHRS3	17
ERBB2IP	17
FAM156A	17
FBXO41	17
KLHL18	17
LRPAP1	17
MAN1A2	17
MAPKBP1	17
MAPT	17
MARVELD2	17
MED13	17
METTL1	17
MICALL1	17
MYO1C	17
NEO1	17
NXPH4	17
PIAS1	17
PIGS	17
PPP1R10	17
PTGES	17
PTPRF	17
RNASEK	17
RPUSD2	17
SOBP	17
ST3GAL2	17
STX6	17
TADA2B	17
UBTD2	17
URB2	17
VGF	17
ZNF142	17
ZNF687	17
ZNRF3	17
ADD1	16
ARHGEF18	16
ARMC6	16
ATXN7L1	16
BTG1	16
C11orf2	16
C2orf89	16
CD2BP2	16
CLCF1	16
CRKL	16
CSF1	16
DAP	16
DNAJC14	16
DPP7	16
ELF4	16
FAM129B	16
FAM134B	16
FBXO34	16
FEM1A	16
FOXRED1	16
ITGA3	16
LMBR1	16
MSL2	16
NEU1	16
NOL6	16
PDIA4	16
PKD1	16
PPP1R35	16
SETD2	16
SETD5	16
SLC35A5	16
SMCR7L	16
SMURF1	16
SNAP47	16
SRXN1	16
SYS1	16
TBRG4	16
TMEM104	16
TOMM40L	16
TTYH3	16
WNK1	16
ZFP36L2	16
ZNF746	16
ADAR	16
ANKRD32	16
ARPC5L	15
B4GALT7	15
BCORL1	15
BICD2	15
BRPF1	15
C10orf46	15
C15orf58	15
C1orf212	15
C1orf233	15
CAMSAP2	15
CCNF	15
CDKN2C	15
CYB5R3	15
DPH2	15
DYRK3	15
FAM82A2	15
FIGN	15
FSTL3	15
GBA	15
GPR107	15
HIP1	15
HOXC11	15
HOXC13	15
HSPA14	15
INHBE	15
KAT6A	15
KCTD7	15
KIAA0090	15
LZTR1	15
MKL1	15
MYO18A	15
NRF1	15
ORAI1	15
PHF5A	15
PIGO	15
PLXND1	15
PPP1R26	15
PQLC2	15
PRNP	15
PXDC1	15
QTRTD1	15
RBBP6	15
RDH13	15
RPL36A-HNRNPH2	15
SAMD4A	15
SCARB1	15
SEC24A	15
SMYD5	15
TATDN2	15
TBL1X	15
TBP	15
TMEM203	15
U2AF2	15
UBA6	15
UBE2J2	15
UBE2Q1	14
URB1	14
USP47	14
VOPP1	14
XYLT1	14
ZBTB2	14
ZDHHC5	14
ZMYND19	14
ZNF148	14
ZNF202	14
ZNF445	14
ZNF468	14
ZNF581	14
ABHD4	14
ACP2	14
AMIGO1	14
ARFGAP2	14
ASXL2	14
ATG5	14
ATP6AP1	14
B4GALNT4	14
BCL2L1	14
BCL9	14
C15orf23	14
C1orf74	14
C7orf49	14
CA5B	14
CDC42SE1	14
CELSR1	14
CEP104	14
CHAC1	14
CHPF2	14
CHST12	14
CLINT1	14
CNPY3	14
CSTF1	14
CUX1	14
DUSP4	14
FAM104A	14
FBXO46	14
GAS2L1	14
GNPNAT1	14
GON4L	14
HK1	14
HTRA3	14
HYAL1	14
IER5	14
IP6K2	14
KCNJ12	14
KIF26A	14
LEPRE1	14
LOC148413	14
LONP1	14
LPHN1	14
MANEAL	14
MC1R	14
MDM2	14
MUM1	14
NACC1	14
NFATC2IP	14
NPR3	14
NR4A1	14
NUP50	13
PAK2	13
PCOLCE	13
PRMT6	13
PRR7	13
PXN	13
RAF1	13
RBM12B	13
RER1	13
RNF139	13
SIK3	13
SLC25A17	13
SLC27A4	13
SNX33	13
SOLH	13
SRGAP2	13
TEX10	13
TMEM129	13
TMEM185B	13
TMEM79	13
TNRC6A	13
XK	13
ZC3H4	13
ZFP36L1	13
ZNF710	13
ARHGAP32	13
ASF1B	13
BAHD1	13
C17orf70	13
CDC34	13
CHD8	13
CLMP	13
CLSTN1	13
DDX24	13
E2F4	13
FAM127B	13
FAM175B	13
FOXC1	13
FZD8	13
GNL3L	13
GPS1	13
GSK3B	13
IRS2	13
KEAP1	13
LOC100506190	13
MANEA	13
MAP1S	13
MCM5	13
NCKAP5L	13
NCOA5	13
NDST1	13
NIPA1	13
NXN	13
OTUD3	13
PCDH7	13
PHLPP2	13
PISD	13
PRKX	13
PRRT1	13
PTPN12	13
RIC8A	13
SF3B3	13
SGMS1	13
SLC23A2	13
SLC35E3	13
SLC43A2	13
SOS1	13
SPSB1	13
SS18	13
TBL2	13
TEX264	13
TMEM184C	12
TMPPE	12
TNKS1BP1	12
TSPAN14	12
TTPAL	12
VASN	12
XRCC3	12
ZC3H18	12
ZNF605	12
ZNF865	12
AGPAT6	12
ANKRD33B	12
APEX2	12
B3GAT3	12
BRD3	12
C12orf65	12
C17orf96	12
C1orf144	12
CEBPA	12
CHST15	12
DCTN5	12
DOLPP1	12
EDF1	12
FAM127A	12
GLI2	12
GNA13	12
GPATCH8	12
HOXC10	12
ITFG3	12
KCNK1	12
KHSRP	12
LEMD2	12
LRRC37B	12
LRRC8D	12
MBOAT7	12
MEN1	12
NFIC	12
NOL9	12
NOP16	12
NRM	12
OBSCN	12
PALM2	12
PAPD7	12
PCSK9	12
POMGNT1	12
POP7	12
PPP4R1	12
PRRC2C	12
RBM14	12
RFNG	12
RHBDF2	12
SEP9	12
SFT2D2	12
SGMS2	12
SGPP1	12
SHC1	12
SLAIN2	12
SLC2A4RG	12
SLC5A6	12
SLCO4A1	12
STK35	12
TAP1	12
TBC1D13	12
TBX1	12
THUMPD1	12
TMEM107	12
TMEM223	12
TOR2A	12
TRIB3	12
TSC22D2	12
TSPEAR	12
TUBB6	12
WBP11	12
XPO6	12
ZBED4	12
ZNF12	12
ZNF136	11
ZNF434	11
ZNF672	11
ADCY7	11
AFF4	11
ANKLE2	11
ATG4B	11
AXL	11
BHLHE40	11
BIRC6	11
BMP2	11
C9orf37	11
CCDC130	11
CD276	11
CENPJ	11
DCAF15	11
DDX12P	11
DSE	11
EIF4G1	11
ENG	11
ETS2	11
EXOC5	11
FAM160A2	11
FAM20B	11
FERMT1	11
GATAD2A	11
GLG1	11
GTF3C4	11
HIPK3	11
HR	11
IRS1	11
ITM2B	11
KCTD20	11
KIAA1958	11
LOC100133331	11
MLL3	11
MLLT1	11
NLRC5	11
PIAS4	11
PKMYT1	11
PLEKHH3	11
POM121	11
PRRC1	11
PTBP3	11
RAB1B	11
RAPGEF1	11
RASAL2	11
SART3	11
SCD	11
SDF2L1	11
SIAH1	11
SIL1	11
SIPA1L3	11
SLC1A3	11
SLC6A9	11
STARD3	11
STK25	11
TET3	11
TMEM37	11
TRRAP	11
UPF2	11
USP3	11
WDR13	11
ZBTB40	11
ZBTB7A	11
ZNF238	11
ZNF507	11
ACIN1	11
ALG11	11
ALG9	11
ANKRD11	11
ANTXR1	11
ARHGAP31	11
ATP2B1	11
B3GALT6	10
BAP1	10
BEND3	10
BRD2	10
C2orf18	10
CD59	10
CD63	10
CELSR3	10
CMTM1	10
CPEB2	10
DDB2	10
DERL2	10
DLGAP4	10
DLX1	10
DNASE2	10
DUSP2	10
ENAH	10
FZD7	10
GIGYF2	10
GTF2A1	10
HELZ	10
IER2	10
IRAK1	10
IRF2BPL	10
JMJD8	10
KIAA0141	10
KLF6	10
KLHL9	10
LARS2	10
LINC00346	10
LOC100506668	10
LOC100506710	10
LPCAT1	10
LY6K	10
MAEA	10
MAN2B2	10
MSMO1	10
MSX1	10
MYADM	10
NCOA7	10
NISCH	10
NOB1	10
NUP210	10
OTUD4	10
PDGFB	10
PIEZO1	10
PIP4K2C	10
POTEE	10
PRKCSH	10
RAB35	10
RNF34	10
ROR2	10
SEMA3B	10
SLC22A5	10
SLC25A6	10
SLC31A2	10
SLC36A1	10
SLC38A1	10
SOX12	10
SSR2	10
TAPT1	10
TIMM50	10
TMED9	10
TNFSF9	10
TPCN1	10
TSEN54	10
TUT1	10
UBE3B	10
UBL4A	10
USP36	10
WDR45L	10
WNT6	10
ZDHHC18	10
ZNF526	9
ZNF761	9

## Sheet: GSE86214_YTHDF3
Target genes sorted by # of peaks	# of peaks
RNA28S5	134
RNA45S5	54
RNA28S5	47
SLC7A5	41
LOC100507412	41
PEG10	21
DAG1	20
YTHDF3	20
LINC00473	19
LDOC1L	18
LARP1	17
NOTCH2	17
OLFM1	16
FOXK2	16
SCARA3	16
TUG1	16
ITPRIPL2	15
CLU	15
LPCAT1	15
RNF26	15
TUBB	14
SCD	14
SEC61A1	14
TMEM127	13
ACTG1	13
TSC22D1	13
GNA12	13
DNAJB1	13
ALPI	13
SLC7A1	13
MLEC	13
FAM208B	13
PP7080	13
SURF4	12
ARF6	12
MYC	12
DHCR24	12
MLXIP	12
KLF13	12
LRFN4	12
TTYH3	12
DUSP16	12
PPP1R15B	12
MALAT1	12
IGF1R	11
CRTC3	11
SETD5	11
TXNDC5	11
MKI67	11
ARFGAP1	11
CHML	11
H2AFX	11
SOX4	11
HSPA1B	11
YWHAG	11
TATDN2	11
MCL1	11
NORAD	11
NR3C1	10
NPR3	10
SDC1	10
PODXL	10
FOXK1	10
QSER1	10
SCARB1	10
RNF182	10
NPTX1	10
NFE2L1	10
MLLT1	10
PCBP1	10
KDELR2	10
PXDN	10
SRRM2	10
POGK	10
NUFIP2	10
LMBR1	10
WNT7B	10
GPAT4	10
ADGRL1	9
SLC25A29	9
CHTF8	9
MGAT1	9
SLC39A14	9
MFSD5	9
MTRNR2L2	9
FOXM1	9
TAGLN2	9
AMOTL2	9
PHF23	9
CEBPB	9
GOT2	9
FZD2	9
B4GALT1	9
EEF2	9
TIMP2	9
SRCAP	9
MAML1	9
LMTK2	9
SPEN	9
USP22	9
PHF20	9
SLC25A37	9
TEAD1	9
TMEM43	9
HIST1H2BK	9
POM121	9
COL5A1	8
ALDH1B1	8
SLC3A2	8
HSP90AA1	8
ERGIC1	8
AGPAT3	8
CD83	8
SLC16A3	8
TBC1D14	8
HDGF	8
PIP5K1A	8
SGK1	8
CANT1	8
MGA	8
PIP5K1C	8
C9orf69	8
NUP153	8
RANGAP1	8
PAQR4	8
GALNT2	8
GAS1	8
RCN1	8
PTP4A1	8
KMT2D	8
PIP4K2B	8
GPRC5A	8
RHOB	8
CALR	8
PRRC2A	8
CBX2	8
HSPA1A	8
LGALS3BP	8
TUBA1B	8
SLC12A7	8
CDC42EP4	8
SLCO3A1	8
ADNP2	8
ZCCHC14	8
ATP11A	8
FEM1B	8
ICE1	8
MED13L	8
POFUT1	8
GEMIN4	8
APH1A	8
TNFAIP1	8
XYLT1	8
ASB13	8
SLC35E1	8
DNAJC14	8
B3GALT6	8
SRXN1	8
OTULIN	8
LINC00963	8
PLOD1	7
ADGRE5	7
SLC7A6	7
SLC39A7	7
DIAPH1	7
TMBIM6	7
POM121C	7
ACTB	7
SLC35E2B	7
BRD2	7
DAXX	7
SIN3A	7
LARP4	7
MTRNR2L8	7
ANKRD11	7
DEDD2	7
BASP1	7
RIC8A	7
KIRREL	7
SON	7
RPRD2	7
ENO1	7
HNRNPA2B1	7
KCNK1	7
LAMC1	7
MAFK	7
SOCS3	7
PTTG1IP	7
B4GALT5	7
CRK	7
CRKL	7
ATP9A	7
MCAM	7
HNRNPA0	7
FSTL1	7
PRRC2B	7
UBL4A	7
FJX1	7
CTDNEP1	7
GID8	7
WDR6	7
SLC38A2	7
NCLN	7
FAM83D	7
TUBA1C	7
ANKRD40	7
CHST14	7
ZNF831	7
TMED7	7
AGRN	7
RNA18S5	7
PSEN1	6
CD59	6
RPL13	6
B4GALT2	6
ARF1	6
CANX	6
BCL7A	6
AP1G1	6
TMPO	6
WIPI2	6
SMOC1	6
FAM129B	6
MAZ	6
FIGNL1	6
SLC29A1	6
MEGF9	6
PXN	6
KRT80	6
TMEM214	6
TXNRD1	6
C17orf51	6
PCID2	6
MYO9B	6
CALU	6
EIF2AK1	6
CDV3	6
MFAP3	6
RNF185	6
MDM2	6
ZDHHC7	6
ANKRD33B	6
BLCAP	6
PAPD7	6
DGCR2	6
DDX3X	6
ZNF865	6
BTN3A2	6
RBM12	6
C20orf24	6
TGIF2-C20orf24	6
PKM	6
AHRR	6
GAPDH	6
TSKU	6
LTBR	6
SLC35C2	6
SIGMAR1	6
VOPP1	6
ARHGAP11A	6
SLC35B2	6
RXRA	6
PPIA	6
NDST1	6
CTSZ	6
CENPB	6
ID3	6
ST3GAL1	6
FSCN1	6
DEGS1	6
DUSP1	6
ROR2	6
MED13	6
FAT1	6
MLF2	6
SLC1A5	6
HSPA8	6
TMED2	6
TMED10	6
CCNI	6
TMEM115	6
FRAT2	6
BACE2	6
FBXW2	6
SETD2	6
LATS2	6
KIAA0100	6
PODXL2	6
MRPS2	6
TMED9	6
YTHDF1	6
IMPAD1	6
KMT2E	6
GNG12	6
MIEF1	6
DDIT4	6
STARD7	6
FEM1C	6
NLGN2	6
ZBTB2	6
CERS2	6
GOLPH3	6
HM13	6
SGPP1	6
KIAA1804	6
ANKH	6
RHOV	6
KIAA2013	6
AP5B1	6
ST6GALNAC4	6
ZADH2	6
QSOX2	6
PXDC1	6
GPI	5
SGSH	5
MITF	5
P4HB	5
SMAD5	5
PIM3	5
BTBD7	5
AKAP2	5
ZYG11A	5
CXCR4	5
KIAA0930	5
BIRC5	5
CD276	5
ABCF1	5
RBFOX2	5
CBFA2T2	5
CSTF1	5
STAU1	5
DIXDC1	5
CDC42SE1	5
SDCCAG3	5
SLC35A2	5
DBNDD2	5
TNFRSF1A	5
SLC25A36	5
NFAT5	5
PCBP2	5
GSPT1	5
APLP2	5
SAR1A	5
CCDC85C	5
PTBP3	5
OGDH	5
LDHA	5
PGAM5	5
ZBED1	5
OLR1	5
PRR7	5
SF1	5
ZFX	5
WNK1	5
NUP62	5
TOR1AIP2	5
CENPO	5
ZNF664	5
ZNRF3	5
BACE1	5
EIF1AD	5
HLA-A	5
ELOVL5	5
AKAP1	5
ZBTB7B	5
ETS2	5
DDX6	5
SLC16A5	5
SLC39A1	5
SEC16A	5
MAP2K4	5
MBD3	5
ADNP	5
GNB1	5
SLC25A17	5
SLC37A3	5
FURIN	5
JADE2	5
POLDIP2	5
C1orf43	5
SYDE1	5
GATAD2A	5
SLC25A6	5
DR1	5
ITGA5	5
LRP6	5
PDGFB	5
MAPK1	5
SDC4	5
SQLE	5
THBS1	5
TULP3	5
STC2	5
IRS2	5
DPM2	5
ADCY3	5
B2M	5
FEN1	5
EPHA2	5
NFATC3	5
SYNGR2	5
MAPKAPK2	5
AQP3	5
XBP1	5
BMI1	5
EGFR	5
HIST1H1C	5
NCL	5
TUBB4B	5
AGPAT1	5
EBP	5
JTB	5
SPIN1	5
RAC1	5
SLC5A3	5
PALM2-AKAP2	5
TPX2	5
KPNA6	5
MYO10	5
RBM15B	5
TAF5L	5
TOR1B	5
TOMM20	5
GGA2	5
SETX	5
ANKLE2	5
MESDC2	5
NUDCD3	5
TTC9	5
NIPBL	5
C15orf39	5
GET4	5
MAN1B1	5
PCYOX1	5
SLCO4A1	5
UBE2R2	5
CLN6	5
DDX19A	5
CAND1	5
RCC2	5
KCTD5	5
MEPCE	5
HEG1	5
VPS18	5
NMT1	5
SLC30A1	5
NUCKS1	5
SFXN1	5
MBOAT7	5
ADIPOR2	5
CLPTM1L	5
C6orf62	5
HDHD3	5
MFSD14B	5
PPP1R9B	5
TMEM259	5
EPT1	5
SNAP47	5
RPUSD1	5
EXOSC6	5
SOGA1	5
CDCA5	5
SLC35A4	5
ZNF526	5
FBXL14	5
C9orf91	5
TTL	5
ATP2A2	5
MIDN	5
PDE12	5
PPM1G	5
RNF216P1	5
ANKRD30BL	5
FGD5-AS1	5
CYP1B1	4
FUT1	4
PMP22	4
LDLR	4
CGA	4
DHFR	4
TIMM50	4
GPATCH8	4
RPLP1	4
RREB1	4
RNASEK	4
NRARP	4
TSPAN17	4
ENAH	4
DNAJC21	4
U2AF2	4
EMC6	4
USP1	4
CYB561	4
OS9	4
SH3PXD2B	4
SLC6A9	4
YIPF5	4
VEGFA	4
AHDC1	4
ARHGAP5	4
CTNS	4
GLUL	4
HIST2H4B	4
AGAP1	4
TRIM16L	4
SLC38A10	4
CREBZF	4
DEDD	4
OXLD1	4
TYSND1	4
PAPD5	4
WHSC1	4
ABHD12	4
IRF2BP2	4
SLC38A1	4
FAM127A	4
FAM127B	4
FAM127C	4
TNRC18	4
DSE	4
ZNF623	4
EARS2	4
ACLY	4
BET1L	4
FAM104A	4
ECE1	4
ENTPD6	4
ELF3	4
SZRD1	4
ADCY9	4
SET	4
TUFT1	4
LRRC8A	4
CBX5	4
SHC1	4
TMEM201	4
NSMF	4
XPR1	4
SPATA2	4
CPSF7	4
VWA9	4
FBXO28	4
KANK2	4
NIPA1	4
CD164	4
TMEM30A	4
CDK6	4
ZNF652	4
GATA2	4
ADGRG1	4
RDH13	4
SLC25A11	4
TPBG	4
SLC16A1	4
SCO2	4
NEO1	4
MEX3D	4
NOL3	4
ARHGDIA	4
MTRNR2L1	4
SLC30A6	4
TMEM184B	4
ZFP91	4
PI4KB	4
YY1AP1	4
NFS1	4
B4GALT3	4
BMP2	4
WASF2	4
COMMD3-BMI1	4
M6PR	4
C1orf233	4
E2F3	4
MAPKAPK3	4
TRRAP	4
ARID5B	4
ZFP36L1	4
NFIC	4
SP1	4
WNT5A	4
ARAF	4
CDCA8	4
CDKN2C	4
AMBRA1	4
ILF2	4
PRSS21	4
SOCS2	4
STOM	4
AKAP13	4
BCL2L13	4
XPO6	4
IST1	4
STRA13	4
AAR2	4
USP10	4
POMK	4
TGIF1	4
SURF6	4
PYCR1	4
NOLC1	4
GCOM1	4
TPT1	4
KCTD20	4
C6orf89	4
MRPS27	4
ANKRD17	4
TEX2	4
MICB	4
C19orf48	4
PRAME	4
DAP	4
PRSS23	4
ZNF131	4
UPF1	4
UBE2D3	4
CTPS1	4
CELSR3	4
CELSR2	4
EMP2	4
EXTL3	4
FOXF2	4
RHOG	4
ATP1B1	4
ATP1B3	4
ATP5B	4
BTG1	4
CDR2	4
DSG2	4
EIF4A2	4
MGAT2	4
MIF	4
PAK2	4
PIK3C2B	4
PITX1	4
PPP1CB	4
RAP2B	4
SGTA	4
TCF3	4
TSPYL1	4
HIST2H4A	4
AURKA	4
KHSRP	4
PLPP2	4
HYAL2	4
CS	4
KLF4	4
RAB3D	4
TRAF4	4
LATS1	4
THAP12	4
MRPL49	4
TRIM25	4
ABL1	4
E2F1	4
HIST1H1E	4
PHF2	4
NR2F1	4
PPIF	4
TSHZ1	4
RACK1	4
ARIH2	4
RAN	4
CRTAP	4
IPO7	4
MXD4	4
ZNF460	4
KDELR1	4
ZNF146	4
NUPL2	4
GTF3C4	4
ILF3	4
PTRF	4
RPL13A	4
CFAP20	4
C16orf72	4
SH3BP4	4
TTI1	4
URB2	4
PPP1R26	4
NUAK1	4
FAM20B	4
DHX30	4
TTLL12	4
RCOR1	4
PRRC2C	4
BRMS1	4
CNOT6	4
KIAA1429	4
POLR2M	4
PLLP	4
RAB10	4
SDF4	4
RAB14	4
CENPF	4
C9orf114	4
MEX3C	4
CNNM2	4
RPP25	4
TRMT10C	4
CECR5	4
LAMTOR1	4
NPLOC4	4
RNPEPL1	4
ASH1L	4
LGR4	4
MYDGF	4
WDR45B	4
C8orf4	4
C5orf15	4
CIAPIN1	4
ARHGAP21	4
PSAT1	4
C6orf47	4
SCAF1	4
BCORL1	4
PERP	4
ATL2	4
2016-03-01	4
C6orf106	4
RTN4R	4
MRPL34	4
C19orf43	4
C22orf29	4
TXNDC15	4
MOB3B	4
NUP210	4
PLEKHH3	4
DOCK5	4
PLXNA2	4
C16orf70	4
DNAJC5	4
SETD7	4
ARPC5L	4
ADPGK	4
GSG2	4
PCNX3	4
TUBB6	4
FUT10	4
ABHD13	4
DISP1	4
HYAL1	4
C5orf30	4
BRD4	4
CITED4	4
AHNAK2	4
TRIM11	4
ADGRA3	4
MTPN	4
LSM12	4
C1orf216	4
SIK1	4
PCSK9	4
FAM134C	4
CENPV	4
BCL9L	4
TICAM1	4
HIPK1	4
TMEM110	4
MKNK2	4
IER5L	4
RNU2-1	4
RNU2-2P	4
RNA5-8S5	4
LOC93622	4
RNA5S1	4
RNA5S2	4
RNA5S3	4
RNA5S4	4
RNA5S5	4
RNA5S6	4
RNA5S7	4
RNA5S8	4
RNA5S10	4
RNA5S11	4
RNA5S12	4
RNA5S13	4
RNA5S14	4
RNA5S15	4
RNA5S16	4
RNA5S17	4
TINCR	4
RN7SL2	4
LINC00942	4
LINC01123	4
NNT-AS1	4
TOR1A	3
INSR	3
KRT18	3
LPL	3
MET	3
PMM2	3
GP1BB	3
L1CAM	3
PAFAH1B1	3
PLEC	3
TAP2	3
CD44	3
IFNAR1	3
AHCY	3
CSF1	3
GRINA	3
PDE3A	3
POLR2A	3
PPIB	3
PTGS1	3
RPL4	3
RPL6	3
RPL8	3
BLOC1S2	3
ATP5G2	3
ZFYVE27	3
SNU13	3
CAPNS1	3
METRNL	3
ERBIN	3
ATN1	3
CSDE1	3
ZNF121	3
USF3	3
MSL1	3
AGPAT2	3
KNOP1	3
EXOC7	3
DCUN1D2	3
RPS11	3
MSMO1	3
SUGP2	3
YDJC	3
HFM1	3
SERBP1	3
RPS15A	3
TM2D2	3
RPL9	3
RPS23	3
AP2B1	3
RRM2	3
SRA1	3
RPL41	3
YARS2	3
CENPA	3
FRS2	3
EIF4G2	3
TRAK1	3
TPM3	3
METTL9	3
RBM23	3
GNAS	3
PRR3	3
TCF19	3
URGCP	3
PAICS	3
GJC1	3
ZBTB38	3
FITM2	3
TMEM223	3
CACTIN	3
TRABD2A	3
CHMP1A	3
ZBTB40	3
HNRNPF	3
DDX17	3
RNF169	3
ATG101	3
LRRC58	3
REPIN1	3
FBXL19	3
CENPN	3
FOXRED2	3
TLE3	3
ADAM10	3
PDE4A	3
LIMCH1	3
LDB1	3
NCBP3	3
ADCY7	3
WDR26	3
ADD1	3
ELF4	3
GPBP1	3
LIFR	3
VPS53	3
SPRED2	3
DIS3	3
NCS1	3
TEX264	3
KARS	3
ELOVL6	3
TGFBR1	3
PSMG3	3
IQSEC1	3
PHLDB2	3
LRRC8D	3
NFIA	3
JDP2	3
RPN2	3
ABL2	3
TBL1X	3
SQSTM1	3
LUZP1	3
KNSTRN	3
LRRC61	3
DAGLB	3
EIF5A	3
UBAC2	3
SMAD3	3
DSN1	3
ZBTB22	3
TEF	3
TMEM205	3
GLG1	3
WFS1	3
SLCO5A1	3
PIP4K2C	3
NCEH1	3
SLC25A5	3
TMEM189	3
KIAA0040	3
GTF2I	3
DHCR7	3
LRCH1	3
SMIM12	3
AFF1	3
RAB35	3
LEMD3	3
TNFAIP8L1	3
TSPAN3	3
CHD8	3
SRGAP2	3
GGA3	3
MRRF	3
NCOA3	3
ZBED6	3
SLC16A6	3
ATP6AP1	3
PEX11B	3
CD99L2	3
GNL3L	3
PCYT2	3
KANSL1	3
SLC1A4	3
ATF5	3
USB1	3
BCL7B	3
LMNB1	3
ATP6V0C	3
RNF103	3
TGIF2	3
BCL2L2-PABPN1	3
GORASP2	3
NR4A1	3
URGCP-MRPS24	3
NXN	3
TGOLN2	3
MKX	3
NAXD	3
ZNF410	3
AKT2	3
NUSAP1	3
HIP1	3
DENND5A	3
VEGFB	3
CHST12	3
TPD52L2	3
RAB5B	3
SLC39A9	3
SOAT1	3
ELOVL1	3
MPP5	3
GLMP	3
QTRT2	3
BTRC	3
ZNF451	3
EPB41L1	3
TBRG4	3
RTN3	3
PSME3	3
PDCD6	3
FAM189B	3
TUBA1A	3
CDC42EP3	3
PSMD11	3
CHST15	3
PCED1A	3
RQCD1	3
APEX2	3
TBC1D16	3
C16orf91	3
MRFAP1	3
POLE3	3
ZNF281	3
UBE2C	3
BTBD3	3
H6PD	3
STIP1	3
FAAP20	3
FBXO31	3
PUM2	3
GUCD1	3
VKORC1L1	3
STX6	3
JUND	3
TMEM9	3
LOC400927-CSNK1E	3
ATL3	3
PTDSS1	3
PPP2R2D	3
RBM38	3
TAB2	3
ZC3H18	3
MIER3	3
CAMSAP2	3
RIMKLB	3
ATMIN	3
NAA40	3
EIF4B	3
FRMD8	3
RANBP3	3
ERF	3
CNOT8	3
TRIB3	3
ERC1	3
MAPK14	3
EEF1A1	3
EIF2S3	3
EPAS1	3
CYR61	3
INPPL1	3
BSG	3
CSNK1E	3
CSNK2A2	3
DLX4	3
DUSP7	3
E2F4	3
GRB2	3
H2AFZ	3
HSPA4	3
ITGB1	3
KPNA1	3
KPNA3	3
LBR	3
MN1	3
PPP1CC	3
PPP4C	3
PSMD12	3
PTMS	3
PTPN11	3
NECTIN2	3
RAF1	3
SDC2	3
TAF4	3
TBCC	3
UBE2D2	3
VDAC1	3
XPO1	3
YWHAH	3
CUL5	3
TMEM187	3
HIST1H2BF	3
HIST1H4C	3
CBX4	3
BHLHE40	3
PDXK	3
TRADD	3
FADD	3
IER3	3
FUBP3	3
ATP6V0E1	3
CCNG1	3
TSC22D3	3
IREB2	3
NINJ1	3
MFHAS1	3
ACVR1B	3
ARHGAP1	3
CDC34	3
EFNA1	3
BPTF	3
NARS	3
SCO1	3
PABPN1	3
MTMR4	3
DLG5	3
COPB2	3
MED1	3
LHX2	3
DDX23	3
ROCK2	3
IER2	3
PDIA4	3
SEC24C	3
ABCC1	3
PRKX	3
OXSR1	3
NR2F6	3
FOSL2	3
RAB8A	3
METTL1	3
INSIG1	3
LNPEP	3
CNIH1	3
POP7	3
FSTL3	3
MLLT6	3
ARID1A	3
LUC7L3	3
SFN	3
NEDD8	3
NUCB1	3
PA2G4	3
PIK3CB	3
STK4	3
VARS	3
ANP32A	3
PGRMC2	3
TIMM23	3
HEXIM1	3
SPAG5	3
TRIM16	3
SLC2A1	3
B3GNT2	3
CNPY3	3
TCFL5	3
ARPP19	3
NEU3	3
YWHAE	3
RBBP6	3
SLC2A3	3
SOX12	3
ZNF12	3
DUSP14	3
SSR3	3
TFDP1	3
ZXDB	3
ATF6	3
TMED3	3
CCT5	3
AHSA1	3
KDM2A	3
PLA2G15	3
MAPRE1	3
BAMBI	3
ICMT	3
SF3B3	3
TBL2	3
WBP2	3
PPARGC1A	3
TIMM22	3
SERTAD3	3
FTSJ2	3
FADS1	3
NOB1	3
QPRT	3
OPN3	3
PATZ1	3
EID1	3
TNRC6A	3
UBE2S	3
TMEM97	3
FAM53B	3
GREB1	3
EFCAB14	3
TOMM70	3
ZC3H11A	3
KLHL21	3
RHOBTB3	3
KIAA0907	3
RAB21	3
ZHX3	3
ZNF609	3
CDK12	3
WDR43	3
MPRIP	3
ZC3H4	3
ASXL1	3
KCTD2	3
TMEM186	3
CAMSAP1	3
KBTBD2	3
NECAP1	3
MBTPS2	3
ZBTB7A	3
MRPS16	3
KCTD3	3
TRIAP1	3
KDM3B	3
SIX2	3
A4GALT	3
SLC35F2	3
FOXRED1	3
ALKBH4	3
FAM46C	3
TOR4A	3
RAB20	3
SLC35F6	3
C19orf24	3
C14orf119	3
FBXO34	3
SCYL2	3
PDPR	3
TMEM33	3
PNPO	3
SMG8	3
ZFP64	3
RSAD1	3
AGPAT5	3
RNF114	3
CTTNBP2NL	3
DAZAP1	3
MRPS21	3
RNF20	3
SLC2A4RG	3
TM9SF3	3
FAM20C	3
TULP4	3
PCNP	3
SEPN1	3
THAP11	3
RTN4	3
DCUN1D1	3
USP31	3
ZNF398	3
KLHL42	3
ARRDC3	3
SLAIN2	3
RAP2A	3
ZNFX1	3
MRPS12	3
ABHD17C	3
AVPI1	3
FKBP10	3
ZNF148	3
DIDO1	3
NSD1	3
CCDC14	3
DCLRE1B	3
NOL6	3
MRPL57	3
DDA1	3
CCDC134	3
ZNF672	3
KLHL18	3
SPSB1	3
WDR82	3
PDRG1	3
SNX27	3
EPPK1	3
HUWE1	3
GRWD1	3
ANTXR1	3
SLF1	3
TMEM107	3
COG8	3
JAGN1	3
POMGNT2	3
LSM10	3
ALG2	3
ZNF628	3
BTBD6	3
FAM78A	3
TNKS1BP1	3
IMP4	3
MED12L	3
TMEM203	3
EGLN2	3
UBE2J2	3
BRI3BP	3
SOCS4	3
DYRK1A	3
RAVER1	3
PYGO2	3
PKDCC	3
MTSS1L	3
KCTD12	3
BCL2L1	3
SPPL3	3
CASC5	3
HN1L	3
MAPK1IP1L	3
LSM14B	3
SMCR8	3
TMEM170A	3
CCDC127	3
CDC42EP1	3
TICRR	3
UBTD2	3
TADA2B	3
RMI2	3
ANKRD9	3
CDYL2	3
AMER1	3
C1orf74	3
BRAT1	3
KBTBD6	3
HS6ST3	3
FAM43A	3
LIX1L	3
MLX	3
ANKRD29	3
ZNF584	3
SLC41A1	3
PAN3	3
RTN4RL2	3
MTDH	3
ZNF445	3
CMTM4	3
KANK4	3
SYPL1	3
FAM89A	3
BLOC1S3	3
DFFA	3
RN7SK	3
GTF2IP1	3
RNU4-2	3
GTF2IP4	3
RNU4-1	3
RNY1	3
RNVU1-18	3
RNU1-28P	3
RNU1-3	3
RNU1-4	3
RNU1-27P	3
RNU1-2	3
RNU1-1	3
RNA5S9	3
HCG11	3
GOLGA2P10	3
LOC642852	3
GOLGA2P7	3
NEAT1	3
CTBP1-AS2	3
LINC00842	3
OVCH1-AS1	3
LOC727751	3
DISC1FP1	3
LOC101928103	3
ALDOA	2
CDK4	2
SLC26A2	2
EPOR	2
EXT1	2
FTL	2
MSH6	2
ICAM1	2
NF2	2
NME1	2
PNP	2
TPI1	2
BLMH	2
NEU1	2
PAFAH2	2
SUOX	2
VHL	2
CD55	2
TGFB1	2
GUK1	2
KITLG	2
POR	2
PPP3R1	2
PRRG1	2
RPL18	2
RPL27A	2
PRKCSH	2
STX16	2
C16orf87	2
NDUFV3	2
TOMM5	2
NT5C3A	2
HCFC1R1	2
HN1	2
LCLAT1	2
PTRH1	2
ABLIM1	2
SMAD1	2
BRPF1	2
NOMO3	2
FGFRL1	2
RPS3	2
HNRNPL	2
SUMO1	2
IP6K2	2
ARHGAP17	2
RPS6KA1	2
GOSR1	2
SPOP	2
TRIM13	2
CTDSPL	2
MXRA7	2
SLC7A2	2
PICALM	2
RPS5	2
RNF187	2
ERCC6L2	2
	2
MPST	2
PHF6	2
SP3	2
PRR5	2
SH3BP5	2
POLR3H	2
LRP8	2
MYADM	2
RPS17	2
ZNF805	2
TGFBR2	2
MBP	2
CSNK1A1	2
ADAR	2
DCAF4L1	2
CYB5RL	2
ELP6	2
UBE2V1	2
ZNF207	2
SAR1B	2
TOM1L2	2
SPECC1	2
RYR2	2
PXYLP1	2
GGPS1	2
BTF3	2
NPM1	2
DLX1	2
TTPAL	2
DPH2	2
HRCT1	2
ZNF384	2
ZBTB8A	2
ASB1	2
HIST2H2AA4	2
RALGDS	2
CARHSP1	2
SDHAF1	2
SEC24B	2
UBL5	2
TBXA2R	2
TUBG1	2
TMUB2	2
UBTF	2
NCOR2	2
TMEM231	2
LYPD1	2
FAM222B	2
UBN1	2
FNDC3A	2
BCS1L	2
RGP1	2
MYO1C	2
PLAGL1	2
COMMD5	2
C11orf57	2
WBP1L	2
TOR2A	2
FOXN3	2
MEX3A	2
ASIC2	2
GCNT1	2
HMGCS1	2
ZBTB21	2
HDAC7	2
HTATIP2	2
RPP14	2
MID1IP1	2
CCDC43	2
ZBTB34	2
KIAA1644	2
KAT6A	2
TRIM32	2
FAM156B	2
KIAA0232	2
ZNF707	2
TMEM170B	2
PHF21A	2
HNRNPR	2
PLPP5	2
GIGYF2	2
TMEM177	2
DGKZ	2
KIF13A	2
NUDT19	2
ACVR2B	2
FLNA	2
LYN	2
ARHGEF7	2
LIMA1	2
CDC27	2
PDLIM3	2
CTSC	2
KANSL3	2
CPS1	2
GTF3C5	2
NCOA7	2
PPP4R3B	2
PPP6C	2
GINS3	2
CENPL	2
HMOX2	2
BBC3	2
TMEM129	2
METTL21A	2
ERLEC1	2
ZEB1	2
UBP1	2
VGLL4	2
SPIRE1	2
ZBTB4	2
TOMM40	2
TRIM2	2
YAP1	2
AES	2
SRP9	2
SSFA2	2
C17orf96	2
PSMB5	2
C7orf73	2
SUN1	2
FAM58A	2
NXPE3	2
AFAP1	2
ZNF213	2
DEK	2
ARFRP1	2
DNAJA3	2
ZDHHC3	2
C5orf24	2
FAM53C	2
PABPC4	2
PVR	2
FAM60A	2
DOLPP1	2
NHS	2
NIF3L1	2
TMUB1	2
TPRA1	2
OTUD5	2
ISOC2	2
TMEM51	2
DAZAP2	2
GPR107	2
GNAL	2
SLC10A3	2
MORF4L2	2
EDC3	2
DKC1	2
GPT2	2
RPUSD3	2
EFTUD2	2
CHAC1	2
DIS3L	2
LEMD2	2
CDYL	2
TCTN3	2
NDE1	2
PTPMT1	2
SEC14L1	2
NDOR1	2
NAT10	2
PHB2	2
MYL12B	2
BTN3A1	2
EDEM2	2
RELA	2
KIAA1671	2
SLC35C1	2
ETV3	2
ALDH16A1	2
SETDB1	2
PFKFB3	2
KIAA0825	2
TANC1	2
HSDL1	2
GSK3B	2
MOGS	2
MPZL1	2
ABHD14B	2
ANXA6	2
IVD	2
SLC39A11	2
PRR5L	2
LY6K	2
POC1A	2
SYNRG	2
MOV10L1	2
PLIN3	2
TRAF3IP2	2
TMED7-TICAM2	2
KIAA1549	2
ASPH	2
PRKAR1B	2
TMEM14C	2
CD320	2
EPB41	2
APBB2	2
RBM28	2
SPATA13	2
NAV1	2
TFEB	2
KLHL13	2
EDN1	2
PLPPR2	2
SMPD4	2
UBAP1	2
VANGL1	2
RAB40C	2
TSFM	2
CAV1	2
PPP2R1B	2
ECI1	2
MINPP1	2
TIPARP	2
PGBD1	2
UHMK1	2
ESYT1	2
FLAD1	2
PHF8	2
PACSIN2	2
BACH1	2
CLSPN	2
ZNF317	2
SMAD7	2
WLS	2
TMTC1	2
NSUN2	2
REST	2
HCN2	2
EIF4G1	2
MATR3	2
APTX	2
TMEM99	2
HSDL2	2
SYS1	2
CCT2	2
CAPN1	2
ATP5J2-PTCD1	2
KIAA1522	2
CDIP1	2
C15orf38-AP3S2	2
TBC1D24	2
AMMECR1L	2
USP19	2
RNF145	2
TRAF3	2
DHX33	2
DCTN5	2
ASB6	2
NIPSNAP1	2
DDR1	2
CUX1	2
PIGV	2
SCARB2	2
SSR4	2
NPEPL1	2
SLC19A1	2
CHTOP	2
CTDSP1	2
SERPINH1	2
CCNA2	2
FAM124A	2
FAM156A	2
MIF4GD	2
ZNF322	2
BTN3A3	2
ARFIP2	2
RAD9A	2
HINFP	2
NECTIN3	2
SETMAR	2
C7orf49	2
APEX1	2
RAD23B	2
DAB2	2
RAB5C	2
RHNO1	2
RPL15	2
RNF213	2
TRIM65	2
SNX12	2
MYPN	2
NOL8	2
RAB18	2
RPL10	2
PRDM11	2
DDX11	2
ARRB2	2
FBXO18	2
SRP68	2
DCTN2	2
ADAM15	2
KIF18B	2
PRC1	2
ZNF248	2
CHD1	2
MCM3	2
CAMKK2	2
TAF11	2
RNF111	2
NRM	2
NKD2	2
LASP1	2
AZI2	2
COPZ1	2
PRELID1	2
GPR176	2
GTF2H3	2
HSP90AB1	2
YOD1	2
KPNB1	2
HOMER1	2
CNIH4	2
P2RY6	2
CCNT1	2
GANAB	2
DIABLO	2
ZNF316	2
RANBP1	2
OSBPL2	2
NFATC1	2
FBXL4	2
HARS2	2
REXO4	2
CIRBP	2
UBB	2
DYNLRB1	2
CERS5	2
SIK3	2
SHMT1	2
TFE3	2
SUV39H1	2
ARPIN	2
CSNK2B	2
NRBF2	2
KCNS3	2
EYA3	2
PTGES3	2
PGRMC1	2
KDM5C	2
GAPVD1	2
FAM107B	2
PDIA6	2
EXOSC2	2
SUCO	2
JMJD1C	2
TRIB1	2
RTFDC1	2
ICOSLG	2
DCAF5	2
MED6	2
PPP4R3A	2
CHPF2	2
TLK2	2
RAB30	2
SCAF8	2
GTPBP2	2
RNF217	2
EMC4	2
C21orf58	2
KIAA0513	2
CDIPT	2
ARMC1	2
FAM120A	2
KIAA0226L	2
NTMT1	2
PHF19	2
KIAA1958	2
ZKSCAN1	2
AMD1	2
FDFT1	2
DNAJC16	2
EI24	2
HAGHL	2
CTNNA1	2
CYB561D2	2
TTC4	2
KDM6A	2
BAX	2
SSR1	2
CD3EAP	2
DESI2	2
ANGEL2	2
FAM120C	2
PITPNM2	2
ZNF556	2
SLC29A2	2
MRPS34	2
IBTK	2
ANKRD42	2
OAZ1	2
DYNC1H1	2
EMP3	2
FOXF1	2
FOXO3	2
HSBP1	2
IGFBP4	2
AHNAK	2
AHR	2
ARF4	2
RHOA	2
BMP6	2
CSNK1D	2
CTGF	2
CTSB	2
EIF5	2
ELK4	2
F2R	2
FOXO1	2
FTH1	2
KDSR	2
FYN	2
GNAZ	2
GOT1	2
JAG2	2
JUNB	2
RPSA	2
LRPAP1	2
MARCKS	2
CD46	2
MTRR	2
NFYA	2
TBC1D25	2
OSBP	2
PEBP1	2
PABPC1	2
PDGFA	2
PIGC	2
PLAGL2	2
PLCG1	2
PPP2CA	2
MAPK6	2
MAPK9	2
MAP2K3	2
PSMA7	2
PSMD7	2
PSMD13	2
PTPRA	2
MAPK12	2
ST6GAL1	2
SKI	2
SRPK1	2
SSR2	2
SUPT4H1	2
TCEB3	2
TCF12	2
SEC62	2
VIM	2
ZFP36	2
ZNF35	2
STAM	2
AXIN1	2
HIST1H2AC	2
HIST2H2AA3	2
HIST2H2AC	2
HIST1H2BN	2
HIST1H2BC	2
HIST1H3D	2
HIST1H4H	2
DYRK2	2
CDC42BPA	2
YARS	2
CDK13	2
EIF3A	2
SRSF9	2
TNFRSF10B	2
SUCLA2	2
TMEM11	2
WISP2	2
BYSL	2
COX8A	2
TIMM8A	2
EIF4EBP2	2
FASN	2
TARBP2	2
CYTH3	2
GLP2R	2
CHST3	2
BMPR1A	2
CALD1	2
COX6A1	2
DDX5	2
DUSP2	2
PHC2	2
ACSL3	2
FOXD1	2
ARHGAP35	2
HNRNPAB	2
KIF5B	2
DDX39B	2
BAP1	2
SCAF11	2
MTA2	2
TM9SF2	2
RASAL2	2
GABRE	2
MECP2	2
NDUFAB1	2
OXA1L	2
PFN1	2
PIK3R2	2
SIM2	2
ATP2A3	2
CALM3	2
CTTN	2
FOS	2
GNB2	2
HCFC1	2
PTPN14	2
CCDC6	2
AKT3	2
TROAP	2
CFL1	2
STMN1	2
SOS1	2
TAF7	2
TERF2	2
USPL1	2
AP3S2	2
SMNDC1	2
GOLGA3	2
NAB2	2
NAP1L4	2
TBX3	2
MANF	2
CLPP	2
H1FX	2
PIAS3	2
PRKAA1	2
DNAJC3	2
TNFAIP2	2
RBM14	2
TIMM17A	2
HMG20B	2
LRRC41	2
CHERP	2
RNASEH2A	2
PROCR	2
ARL6IP5	2
IVNS1ABP	2
TXNIP	2
LGALS8	2
PSMC4	2
TRIM27	2
WNT6	2
RRAGA	2
MAP3K2	2
2016-09-09	2
MAN1A2	2
IFRD2	2
AFG3L2	2
LMAN2	2
CKAP4	2
UQCR11	2
ILVBL	2
CCDC85B	2
ZFHX3	2
ZFP36L2	2
CALM1	2
ST3GAL2	2
ZNF24	2
ZBTB25	2
ABHD2	2
RER1	2
UBL3	2
TRIO	2
NUP50	2
ERLIN2	2
ABCF2	2
SEC23IP	2
SUPT16H	2
RNF139	2
CHP1	2
ATXN2L	2
GABARAP	2
RNF13	2
TARDBP	2
ELL2	2
TRIM29	2
SCAP	2
SEPHS2	2
G3BP2	2
LDOC1	2
LETM1	2
PEF1	2
PLXNB2	2
RLF	2
TIMM13	2
VPS4A	2
HTRA2	2
SAP30BP	2
MYLIP	2
GPSM2	2
UBIAD1	2
CISH	2
GMPPB	2
CNOT7	2
ZDHHC8	2
ABT1	2
UBQLN1	2
LRP10	2
MKL2	2
TIMM21	2
TMEM208	2
IMPA2	2
[truncated: 2,459 more rows]

## Sheet: Intersection
Intersection of the three targets lists
ABCC1
ABCF1
ABHD12
ABHD13
ABHD4
ABL1
ABL2
ADAR
ADCY7
ADD1
ADNP
ADNP2
ADO
ADPGK
ADPRHL2
AFF1
AFF4
AGAP1
AGPAT2
AGRN
AHDC1
AHR
AHRR
AKAP1
AKAP10
AKAP13
AKAP2
AKT2
ALDH1B1
ALG2
ALG9
ALKBH4
AMIGO1
AMMECR1L
AMOTL2
ANAPC7
ANKLE2
ANKRD11
ANKRD17
ANKRD33B
ANKRD40
ANTXR1
AP1G1
AP5B1
APEX2
ARF6
ARFGAP1
ARHGAP11A
ARHGAP21
ARHGAP32
ARHGAP35
ARHGAP5
ARID1A
ARID1B
ARID5B
ARL6IP5
ARMC6
ARPC5L
ARSG
ASF1B
ASH1L
ASXL1
ASXL2
ATMIN
ATN1
ATP11A
ATP6AP1
ATP6V0E1
ATP9A
ATXN1L
ATXN7L3
AXL
AZI2
B3GALT6
B3GAT3
B3GNT2
B4GALT6
B4GALT7
BAIAP2L1
BAMBI
BAP1
BARD1
BCL2L1
BCL2L13
BCL9L
BCORL1
BET1L
BHLHE40
BICD1
BICD2
BIRC6
BIVM-ERCC5
BMP2
BMPR1A
BRD2
BRD3
BRD4
BRI3BP
BRPF1
BTBD7
BTG1
BTN3A1
BTN3A2
BTN3A3
BUD13
C12orf49
C12orf65
C15orf39
C16orf58
C16orf72
C17orf51
C17orf62
C17orf96
C19orf24
C19orf48
C1orf233
C1orf74
C21orf58
C3orf58
C5orf15
C6orf106
C6orf89
C7orf26
C7orf49
C9orf69
CA5B
CAMK2G
CAMSAP2
CANT1
CBFA2T2
CBX2
CBX4
CBX6
CCDC85C
CCNF
CCNT1
CCNT2
CD276
CD2BP2
CD3EAP
CD83
CDC25A
CDC27
CDC34
CDC42EP1
CDC42EP4
CDC42SE1
CDCA5
CDK10
CDKN2C
CDV3
CEBPA
CEBPB
CEBPG
CELSR2
CELSR3
CENPB
CENPO
CEP104
CERS5
CES2
CHAC1
CHAMP1
CHD2
CHD8
CHD9
CHERP
CHML
CHPF
CHPF2
CHST12
CHST14
CHST15
CHST3
CHSY1
CHTF8
CHURC1-FNTB
CKAP4
CLMP
CLPB
CLSTN1
CNNM2
CNOT6
CNOT6L
CNPY3
COL5A1
CPEB2
CPSF7
CREBZF
CRKL
CSF1
CSRNP1
CSRNP2
CSTF1
CSTF2T
CTDNEP1
CTDSP2
CUL4A
CUX1
CXCR4
CYP1B1
DAG1
DAP
DAZAP1
DBNDD2
DCAF15
DCAF4L1
DCTN5
DDA1
DDB2
DDIT4
DDR1
DDX12P
DDX24
DEDD
DEGS1
DENND5A
DERL1
DERL2
DGCR2
DGKD
DHCR24
DHCR7
DHX33
DIAPH1
DIDO1
DISP1
DIXDC1
DLX1
DLX4
DNAJC14
DNAJC3
DNAJC30
DNASE2
DOCK5
DOLK
DOLPP1
DPH2
DR1
DSE
DUSP1
DUSP16
DUSP4
DYNC1H1
DYNLL1
DYRK1A
DYRK2
E2F3
E2F4
ECE1
EEF1D
EFNA1
EIF1AD
EIF4G1
EIF5B
ELF3
ELF4
ELOVL1
ELP3
ENAH
ENG
ENTPD6
EPB41L1
EPHA2
EPOR
EPPK1
ERC1
ERRFI1
ETS2
ETV3
EXOC7
EXOSC2
EXT1
EXTL3
F2R
FADD
FAM104A
FAM127A
FAM127B
FAM129B
FAM131A
FAM156A
FAM160A2
FAM208A
FAM208B
FAM20B
FAM32A
FAM53C
FAM57A
FAM83D
FAM83H
FAM89B
FAT1
FBLN5
FBXL14
FBXL18
FBXL19
FBXO34
FBXO42
FBXO46
FBXW2
FEM1A
FEM1B
FGD5-AS1
FIGN
FJX1
FKBP10
FKBPL
FOSL2
FOXC1
FOXK1
FOXK2
FOXL2
FOXM1
FOXO1
FOXO3
FOXRED1
FRAT2
FRMD8
FRS2
FSTL3
FTSJ2
FUT1
FZD1
FZD2
FZR1
GALNS
GALNT2
GAS1
GAS2L3
GATA2
GATAD2A
GCC1
GEMIN4
GGA3
GIGYF2
GLCCI1
GLG1
GNA12
GNL3L
GNPNAT1
GON4L
GPATCH8
GPBP1
GPR107
GPR161
GPRC5A
GPS1
GSG2
GSK3B
GTF2E1
GTF3C4
HCFC1
HCG11
HDAC7
HEG1
HELZ
HEXIM1
HIP1
HM13
HNRNPA0
HOXC10
HOXC11
HOXC13
HOXC6
HR
HS6ST3
HSPA14
HTRA3
HYAL1
ICAM1
ICMT
ICOSLG
IER2
IER3
IER5
IER5L
IFNAR1
IGF1R
IGFBP4
IGFBP7
IL6R
IL6ST
ILF3
IMP4
INF2
INO80D
INPPL1
INTS5
IP6K1
IP6K2
IPO9
IRAK1
IRF2BP2
IRS2
IST1
ITGA3
ITGA5
ITPRIP
ITPRIPL2
IVD
JAGN1
JUNB
JUND
KANSL1
KAT2A
KAT6A
KBTBD6
KCNAB2
KCNK1
KCTD2
KCTD20
KCTD7
KDM2A
KDM6A
KEAP1
KHSRP
KIAA0040
KIAA0100
KIAA1804
KIAA1958
KIAA2013
KIDINS220
KIF13A
KIRREL
KLF13
KLF16
KLF4
KLHDC10
KLHL18
KLHL5
KRT80
L1CAM
L3MBTL2
LARP1
LARP4
LARS2
LASP1
LATS1
LATS2
LDLR
LDOC1L
LGR4
LINC00473
LMBR1
LMTK2
LNPEP
LOC148413
LOC150776
LOC388692
LOC642852
LPCAT1
LRFN3
LRFN4
LRPAP1
LRRC8A
LRRC8D
LRRN2
LSM10
LTBR
LUZP1
LY6K
LYPD3
LZTR1
MAEA
MAFK
MAN1A2
MANEAL
MAP1S
MAP3K2
MAPK1IP1L
MAPK4
MAPKBP1
MBD3
MBOAT7
MC1R
MCAM
MCL1
MCM3
MDC1
MDM2
MED13
MED13L
MED26
MEGF9
MEIS2
MEN1
MEPCE
MESDC2
MET
METTL21A
MEX3D
MFAP1
MFAP3
MFHAS1
MFSD5
MGA
MGAT1
MGAT2
MGAT5
MICALL1
MID1IP1
MKI67
MKL2
MLLT1
MLXIP
MOGS
MRPS12
MRPS27
MSL1
MSL2
MSX1
MTSS1L
MUL1
MUM1
MYADM
MYO1C
MYO9B
MYPN
NAA30
NACC1
NAP1L4
NAT8L
NAV1
NCEH1
NCKAP5L
NCLN
NCOA5
NCOA6
NCOA7
NDE1
NDOR1
NDST1
NECAP2
NEO1
NETO2
NEU1
NEU3
NFATC3
NFE2L1
NFE2L2
NFIC
NFIL3
NHSL1
NICN1
NIF3L1
NINJ1
NIPA1
NIPBL
NISCH
NLGN2
NOB1
NOL6
NOL9
NOMO1
NOMO3
NOTCH2
NPLOC4
NPR3
NR2F6
NR3C1
NR4A1
NRF1
NRM
NSD1
NT5C1B-RDH14
NTSR1
NUAK2
NUCB1
NUDCD3
NUFIP2
NUP153
NUP210
NUP50
NUP62
NXN
NXPH4
OLFM1
OSBPL2
OTUD3
OXSR1
P2RY6
P4HB
PA2G4
PABPN1
PAK2
PAPD5
PAPD7
PAQR4
PAQR7
PATZ1
PCSK7
PCSK9
PDCD11
PDE12
PDGFA
PDGFB
PDIA4
PDP2
PEG10
PER1
PFKFB3
PGBD1
PGRMC2
PHF23
PHLDB2
PHLPP2
PIAS4
PIGO
PIGS
PIK3C2B
PIM3
PIP4K2C
PIP5K1A
PIP5K1C
PITX1
PLAGL1
PLEKHH3
PLOD1
PLXNA2
PLXNB2
PLXND1
PNKD
PODXL
PODXL2
POFUT1
POGK
POLDIP2
POLR3D
POLR3H
POM121
POM121C
POMGNT1
POP7
POR
PP7080
PPARGC1A
PPIL2
PPP1R10
PPP1R15B
PPP1R18
PPP1R26
PPP1R9B
PPP2R2D
PPP4R1
PPRC1
PRCC
PRKCSH
PRKX
PRLR
PRMT6
PRR12
PRR3
PRR7
PRRC2B
PRRC2C
PRSS21
PRSS23
PRUNE
PSEN1
PTBP3
PTGES
PTPN12
PTPN14
PXDC1
PXDN
PXN
PYGO2
QSOX1
RAB1B
RAB35
RAB8A
RABEP1
RAF1
RANGAP1
RASAL2
RASSF8
RBBP6
RBM12
RBM14
RBM15
RBM23
RBM38
RBMXL1
RCC2
RCOR1
RDH13
RER1
REST
RFNG
RFWD3
RGMB
RGP1
RHBDF2
RHOB
RHOF
RHOV
RIC8A
RMI2
RNASEK
RNF121
RNF139
RNF217
RNF24
RNF26
RNFT2
RNPEPL1
ROCK2
ROR2
RPP25
RPRD2
RPUSD2
RSL1D1
RTN4R
RUSC2
RXRA
SAPCD2
SARS
SCAF1
SCAF8
SCAMP4
SCARA3
SCARB1
SCD
SCO2
SDC1
SDC4
SDF2L1
SDF4
SEC16A
SEC24A
SEC61A1
SERBP1
SERPINE1
SERPINH1
SERTAD2
SERTAD3
SESN2
SETD1B
SETD2
SETD5
SETX
SF1
SF3B3
SFT2D2
SGMS1
SGPP1
SGSH
SGTA
SH3PXD2A
SH3TC1
SHC1
SIK3
SIN3A
SIX2
SIX4
SKI
SLC10A3
SLC12A7
SLC15A4
SLC16A1
SLC16A6
SLC1A4
SLC1A5
SLC20A2
SLC22A5
SLC25A17
SLC25A29
SLC25A37
SLC25A6
SLC26A2
SLC27A4
SLC2A1
SLC2A3
SLC2A4RG
SLC33A1
SLC35A4
SLC35C1
SLC35C2
SLC35E1
SLC35E2B
SLC38A1
SLC38A10
SLC39A14
SLC39A3
SLC39A7
SLC39A9
SLC3A2
SLC41A1
SLC43A2
SLC52A2
SLC5A6
SLC6A9
SLC7A1
SLC7A5
SLCO3A1
SLCO4A1
SMAD3
SMAD6
SMCR8
SMG8
SMPD1
SMPD4
SMURF1
SMYD5
SNAP47
SNX33
SOCS2
SOCS3
SOGA1
SON
SOS1
SOWAHC
SOX12
SOX4
SP1
SPATA13
SPECC1
SPEN
SPRED2
SPSB1
SRCAP
SRGAP2
SRXN1
SSR2
ST3GAL1
ST3GAL2
STAU1
STC2
STK35
STRA13
STX6
SURF6
SYDE1
SYS1
SYVN1
TADA2B
TAF5L
TANC2
TAP2
TAPT1
TARS2
TATDN2
TBC1D13
TBC1D14
TBC1D24
TBCC
TBL1X
TBL2
TBP
TBRG4
TEAD1
TET3
TEX10
TEX2
TEX264
TGFB1
TGIF2
THADA
THAP11
THAP7
THBS1
TIMM50
TIMP2
TLK2
TM2D2
TM9SF4
TMCC1
TMED7-TICAM2
TMED8
TMED9
TMEM107
TMEM11
TMEM115
TMEM127
TMEM129
TMEM185B
TMEM186
TMEM198B
TMEM201
TMEM203
TMEM214
TMEM223
TMEM37
TMEM43
TMEM51
TMEM79
TMPPE
TMUB1
TNFAIP1
TNFRSF10B
TNFRSF1A
TNFSF9
TNKS1BP1
TNRC18
TNRC6A
TNRC6B
TOM1L2
TOMM40L
TOR1AIP1
TOR1AIP2
TOR1B
TOR2A
TOR4A
TPBG
TPRA1
TPT1
TRADD
TRAF4
TRAPPC12
TRIB3
TRIM11
TRIM16L
TRIM25
TRIM26
TRIM39
TRIM56
TRPS1
TRRAP
TRUB2
TSC22D1
TSC22D2
TSC22D4
TSEN54
TSFM
TSKU
TSPAN14
TSPYL4
TTC4
TTL
TTPAL
TTYH3
TUBB6
TUBG1
TUG1
TULP3
TUT1
TYSND1
U2AF2
UAP1L1
UBAP1
UBE2J2
UBE2L3
UBE2Q1
UBE3B
UBL4A
UBP1
UBTD2
UBTF
UPF1
UPF2
URB1
URB2
USF1
USP10
USP31
USP36
USP47
VANGL1
VEGFA
VOPP1
VPS18
WDR27
WDR6
WDR82
WIPF2
WIZ
WNK1
WNT5A
WNT6
WNT7B
XBP1
XK
XPO6
XYLT1
YARS
YDJC
YOD1
YTHDF1
YTHDF2
YTHDF3
ZADH2
ZBED1
ZBED4
ZBTB17
ZBTB2
ZBTB24
ZBTB40
ZBTB6
ZBTB7A
ZBTB7B
ZC3H11A
ZC3H18
ZC3H4
ZCCHC14
ZCCHC2
ZDHHC5
ZDHHC7
ZFHX3
ZFP36
ZFP36L1
ZFP36L2
ZFP64
ZFX
ZMYND19
ZMYND8
ZNF12
ZNF121
ZNF148
ZNF202
ZNF35
ZNF384
ZNF398
ZNF445
ZNF451
ZNF460
ZNF503
ZNF526
ZNF562
ZNF581
ZNF592
ZNF628
ZNF646
ZNF672
ZNF687
ZNF703
ZNF768
ZNF787
ZNF8
ZNF831
ZNF865
ZNFX1
ZNRF3
ZRANB1
ZWINT
ZXDB
ZXDC
