# Supplementary material for: Small-Molecule Ebselen Binds to YTHDF Proteins Interfering with the Recognition of N6-Methyladenosine-Modified RNAs
Source: ACS Pharmacol Transl Sci. 2022 Sep 14;5(10):872–91. doi: 10.1021/acsptsci.2c00008 (PMC9578143; doi:10.1021/acsptsci.2c00008)
Supplement: Supplementary file 4 — pt2c00008_si_004.xlsx [file pt2c00008_si_004.xlsx]

## Sheet: X-Ray_data
X-Ray Data Collection
Ligand	Ebselen (1)	Compound 7	Compound 9
Beamline	Elettra XRD2	Elettra XRD2	Elettra XRD2
Space group	P43212	P43212	P43212
Unit-cell parameters (Å)	a = 120.26	a = 119.75	a = 119.85
	b = 120.26	b = 119.75	b = 119.85
	c = 78.78	c = 78.71	c = 78.31
Wavelength (Å)	0.9718	0.9999	0.9999
Resolution (Å)	47.80-2.65	119.75-2.15	65.55-2.30
	(2.78-2.65)	(2.21-2.15)	(2.39-2.30)
Rmerge (%)	20.4 (171.6)	10.4 (166.6)	8.1 (185.7)
Rmeas (%)	20.8 (175.0)	10.6 (171.1)	8.3 (190.1)
Rpim (%)	4.3 (34.1)	2.2 (38.2)	1.7 (40.5)
<I/σ(I)>	13.9 (2.2)	21.7 (2.0)	26.0 (2.0)
CC1/2	0.999 (0.785)	1.0 (0.697)	1.0 (0.696)
Completeness (%)	100.0 (100.0)	100.0 (100.0)	100.0 (100.0)
Multiplicity	24.4 (25.9)	24.0 (19.7)	24.3 (21.8)
Refinement
Resolution (Å)	47.80-2.65	44.29-2.15	44.23-2.30
Rwork/Rfree (%)	20.2/25.2	18.2/21.1	19.1/23.4
R.m.s. deviations
Bond lengths (Å)	0.005	0.008	0.008
Bond angles (°)	0.9	1	1
PDB entry	7PCU	7QKN	7QL7
